# Supplementary material for: N-Cyclo­hexyl-4-meth­oxy­benzene­sulfonamide
Source: Acta Crystallogr Sect E Struct Rep Online. 2011 Mar 15;67(Pt 4):o885–6. doi: 10.1107/S1600536811009172 (PMC3099924; doi:10.1107/S1600536811009172)
Supplement: Supplementary file 1 [file e-67-0o885-sup1.cif]

##############################################################################
###                                                                        ###
###        Electronic paper (Acta Crystallographica Section E)             ###
###                                                                        ###
##############################################################################
#                                                                            #
# This CIF contains the data in a paper accepted for publication in Acta     #
# Crystallographica Section E. It conforms to the requirements of Notes      #
# for Authors for Section E, and has been peer reviewed under the auspices   #
# of the IUCr Commission on Journals.                                        #
#                                                                            #
# Full details of the Crystallographic Information File format               #
# are given in the paper "The Crystallographic Information File (CIF):       #
# a New Standard Archive File for Crystallography" by S. R. Hall, F. H.      #
# Allen and I. D. Brown [Acta Cryst. (1991), A47, 655-685].                  #
#                                                                            #
# The current version of the core CIF dictionary is obtainable from          #
# ftp://ftp.iucr.org/pub/cif_core.dic. The current version number is 2.4.    #
#                                                                            #
# Software is freely available for graphical display of the structure(s) in  #
# this CIF.  For information consult the CIF home page http://www.iucr.org/  #
# cif/home.html                                                              #
#                                                                            #
# This file may be used for bona fide research purposes within the           #
# scientific community so long as proper attribution is given to the journal # 
# article from which it was obtained.                                        #
#                                                                            #
##############################################################################
                                             
data_global
_audit_creation_method     'PLATON <TABLE ACC> option'
_journal_date_recd_electronic     2011-03-09
_journal_date_accepted     2011-03-10
_journal_name_full     'Acta Crystallographica, Section E'
_journal_year     2011
_journal_volume     67
_journal_issue      4
_journal_page_first     o885
_journal_page_last     o886
_journal_paper_category     QO
_journal_coeditor_code     XU5173
loop_
    _publ_contact_author_name
    _publ_contact_author_address
    _publ_contact_author_email
    'Mehmet Akkurt'
;
Department of Physics,
Faculty of Sciences,
Erciyes University,
38039 Kayseri,
Turkey
;
 akkurt@erciyes.edu.tr
    'Islam Ullah Khan'
;
Materials Chemistry Laboratory,
Department of Chemistry,
GC University,
Lahore 54000,
Pakistan
;
 iukhan@gcu.edu.pk
_publ_contact_author_fax     '+90-352-4374933'
_publ_contact_author_phone     '+90-352-4374901 extra 33106'
_publ_section_title
;
<i>N</i>-Cyclohexyl-4-methoxybenzenesulfonamide
;
loop_
    _publ_author_name
    _publ_author_footnote
    _publ_author_address
    'Muneeb Hayat Khan' .
;
Materials Chemistry Laboratory,
Department of Chemistry,
GC University,
Lahore 54000,
Pakistan
;
    'Islam Ullah Khan' .
;
Materials Chemistry Laboratory,
Department of Chemistry,
GC University,
Lahore 54000,
Pakistan
;
    'Muhammad Nadeem Arshad' .
;
Materials Chemistry Laboratory,
Department of Chemistry,
GC University,
Lahore 54000,
Pakistan
;
    'Shumaila Younas Mughal' .
;
Materials Chemistry Laboratory,
Department of Chemistry,
GC University,
Lahore 54000,
Pakistan
;
    'Mehmet Akkurt' .
;
Department of Physics,
Faculty of Sciences,
Erciyes University,
38039 Kayseri,
Turkey
;
data_I
_chemical_name_systematic
;
<i>N</i>-Cyclohexyl-4-methoxybenzenesulfonamide
;
_chemical_name_common     ?
_chemical_formula_moiety     'C13 H19 N O3 S'
_chemical_formula_sum     'C13 H19 N O3 S'
_chemical_formula_structural     ?
_chemical_formula_iupac     'C13 H19 N O3 S'
_chemical_formula_weight     269.36
_chemical_melting_point     ?
_symmetry_cell_setting     orthorhombic
_symmetry_space_group_name_H-M     'A b a 2'
_symmetry_space_group_name_Hall     'A 2 -2ac'
loop_
    _symmetry_equiv_pos_site_id
    _symmetry_equiv_pos_as_xyz
    1 x,y,z
    2 -x,-y,z
    3 1/2-x,y,1/2+z
    4 1/2+x,-y,1/2+z
    5 x,1/2+y,1/2+z
    6 -x,1/2-y,1/2+z
    7 1/2-x,1/2+y,z
    8 1/2+x,1/2-y,z
_cell_length_a     17.2644(12)
_cell_length_b     20.4707(16)
_cell_length_c     7.9139(5)
_cell_angle_alpha     90
_cell_angle_beta     90
_cell_angle_gamma     90
_cell_volume     2796.9(3)
_cell_formula_units_Z     8
_cell_measurement_reflns_used     3418
_cell_measurement_theta_min     2.31
_cell_measurement_theta_max     24.70
_cell_measurement_temperature     296(2)
_cell_special_details
;
;
_exptl_crystal_description     'prism'
_exptl_crystal_colour     'light brown'
_exptl_crystal_size_max     0.29
_exptl_crystal_size_mid     0.12
_exptl_crystal_size_min     0.09
_exptl_crystal_size_rad     ?
_exptl_crystal_density_diffrn     1.279
_exptl_crystal_density_meas     ?
_exptl_crystal_density_method     'Not Measured'
_exptl_crystal_F_000     1152
_exptl_absorpt_coefficient_mu     0.232
_exptl_absorpt_correction_type     none
_exptl_absorpt_process_details     ?
_exptl_absorpt_correction_T_min     ?
_exptl_absorpt_correction_T_max     ?
_exptl_special_details
;
;
_diffrn_ambient_temperature     296(2)
_diffrn_radiation_type     'MoK\a'
_diffrn_radiation_wavelength     0.71073
_diffrn_radiation_source     'sealed tube'
_diffrn_radiation_monochromator     'graphite'
_diffrn_measurement_device_type     'Bruker APEXII CCD'
_diffrn_measurement_method     '\f and \w'
_diffrn_detector_area_resol_mean     ?
_diffrn_reflns_number     10601
_diffrn_reflns_av_R_equivalents     0.0471
_diffrn_reflns_av_sigmaI/netI     0.0470
_diffrn_reflns_theta_min     3.00
_diffrn_reflns_theta_max     28.32
_diffrn_reflns_theta_full     28.32
_diffrn_measured_fraction_theta_max     0.980
_diffrn_measured_fraction_theta_full     0.980
_diffrn_reflns_limit_h_min     -23
_diffrn_reflns_limit_h_max     23
_diffrn_reflns_limit_k_min     -23
_diffrn_reflns_limit_k_max     27
_diffrn_reflns_limit_l_min     -10
_diffrn_reflns_limit_l_max     6
_diffrn_reflns_reduction_process
;
;
_diffrn_standards_number     0
_diffrn_standards_interval_count     ?
_diffrn_standards_decay_%     ?
_refine_special_details
;
Refinement on <i>F</i>^2^ for ALL reflections except those flagged by the user
for potential systematic errors. Weighted <i>R</i>-factors <i>wR</i> and all
goodnesses of fit <i>S</i> are based on <i>F</i>^2^, conventional
<i>R</i>-factors <i>R</i> are based on <i>F</i>, with <i>F</i> set to zero for
negative <i>F</i>^2^. The observed criterion of <i>F</i>^2^ > \s(<i>F</i>^2^)
is used only for calculating -<i>R</i>-factor-obs <i>etc</i>. and is not
relevant to the choice of reflections for refinement. <i>R</i>-factors based
on <i>F</i>^2^ are statistically about twice as large as those based on
<i>F</i>, and <i>R</i>-factors based on ALL data will be even larger.
;
_reflns_number_total     2704
_reflns_number_gt     1945
_reflns_threshold_expression     I>2\s(I)
_refine_ls_structure_factor_coef     Fsqd
_refine_ls_matrix_type     full
_refine_ls_R_factor_all     0.0747
_refine_ls_R_factor_gt     0.0483
_refine_ls_wR_factor_gt     0.1176
_refine_ls_wR_factor_ref     0.1363
_refine_ls_goodness_of_fit_ref     1.022
_refine_ls_restrained_S_all     1.021
_refine_ls_number_reflns     2704
_refine_ls_number_parameters     167
_refine_ls_number_restraints     2
_refine_ls_number_constraints     ?
_refine_ls_hydrogen_treatment     mixed
_refine_ls_weighting_scheme     calc
_refine_ls_weighting_details
         'calc w=1/[\s^2^(Fo^2^)+(0.0633P)^2^+1.3870P] where P=(Fo^2^+2Fc^2^)/3'
_atom_sites_solution_hydrogens     geom
_atom_sites_solution_primary     direct
_atom_sites_solution_secondary     difmap
_refine_ls_shift/su_max     0.000
_refine_ls_shift/su_mean     0.000
_refine_diff_density_max     0.168
_refine_diff_density_min     -0.273
_refine_ls_extinction_method     none
_refine_ls_abs_structure_details     'Flack (1983), 829 Freidel pairs'
_refine_ls_abs_structure_Flack     -0.05(12)
loop_
    _atom_type_symbol
    _atom_type_description
    _atom_type_scat_dispersion_real
    _atom_type_scat_dispersion_imag
    _atom_type_scat_source
    C C 0.0033 0.0016 ' International Tables Vol C Tables 4.2.6.8 and 6.1.1.4'
    H H 0.0000 0.0000 ' International Tables Vol C Tables 4.2.6.8 and 6.1.1.4'
    N N 0.0061 0.0033 ' International Tables Vol C Tables 4.2.6.8 and 6.1.1.4'
    O O 0.0106 0.0060 ' International Tables Vol C Tables 4.2.6.8 and 6.1.1.4'
    S S 0.1246 0.1234 ' International Tables Vol C Tables 4.2.6.8 and 6.1.1.4'
_computing_data_collection     'APEX2 (Bruker, 2007)'
_computing_cell_refinement     'SAINT (Bruker, 2007)'
_computing_data_reduction     'SAINT (Bruker, 2007)'
_computing_structure_solution     'SIR97 (Altomare <i>et al.</i>, 1999)'
_computing_structure_refinement     'SHELXL97 (Sheldrick, 2008)'
_computing_molecular_graphics     'ORTEP-3 for Windows (Farrugia, 1997)'
_computing_publication_material
                                'WinGX (Farrugia, 1999) and PLATON (Spek, 2009)'
loop_
    _atom_site_type_symbol
    _atom_site_label
    _atom_site_fract_x
    _atom_site_fract_y
    _atom_site_fract_z
    _atom_site_U_iso_or_equiv
    _atom_site_thermal_displace_type
    _atom_site_calc_flag
    _atom_site_refinement_flags
    _atom_site_occupancy
    _atom_site_disorder_assembly
    _atom_site_disorder_group
    S S1 0.16185(4) 0.09694(5) 0.20157(12) 0.0614(3) Uani d P 1.000 A -8
    O O1 0.09659(16) 0.11080(14) 0.3056(4) 0.0832(11) Uani d P 1.000 A -8
    O O2 0.23822(17) 0.11611(14) 0.2537(4) 0.0901(11) Uani d P 1.000 A -8
    O O3 0.16806(14) -0.18793(14) 0.1087(4) 0.0822(11) Uani d P 1.000 A -8
    N N1 0.14869(13) 0.13120(14) 0.0241(4) 0.0556(10) Uani d DP 1.000 A -8
    C C1 0.0682(2) 0.20104(16) -0.1482(5) 0.0697(15) Uani d P 1.000 A -8
    C C2 -0.0103(3) 0.21102(18) -0.2295(6) 0.0850(16) Uani d P 1.000 A -8
    C C3 -0.0294(2) 0.15634(19) -0.3505(5) 0.0710(16) Uani d P 1.000 A -8
    C C4 -0.0226(2) 0.09157(18) -0.2642(6) 0.0783(16) Uani d P 1.000 A -8
    C C5 0.0557(2) 0.08162(16) -0.1777(6) 0.0724(13) Uani d P 1.000 A -8
    C C6 0.07253(15) 0.13658(15) -0.0581(4) 0.0501(10) Uani d P 1.000 A -8
    C C7 0.16495(15) 0.01229(17) 0.1741(4) 0.0515(10) Uani d P 1.000 A -8
    C C8 0.10900(15) -0.0285(2) 0.2421(4) 0.0613(13) Uani d P 1.000 A -8
    C C9 0.11159(16) -0.09474(19) 0.2187(5) 0.0621(11) Uani d P 1.000 A -8
    C C10 0.17072(17) -0.12166(19) 0.1247(5) 0.0576(11) Uani d P 1.000 A -8
    C C11 0.22723(18) -0.08270(18) 0.0575(6) 0.0693(16) Uani d P 1.000 A -8
    C C12 0.22479(17) -0.01640(19) 0.0830(5) 0.0694(15) Uani d P 1.000 A -8
    C C13 0.2233(3) -0.2198(2) 0.0041(8) 0.111(2) Uani d P 1.000 A -8
    H HN1 0.1894(15) 0.1299(18) -0.037(4) 0.0740 Uiso d DP 1.000 A -8
    H H1A 0.10810 0.20280 -0.23440 0.0840 Uiso c RP 1.000 A -8
    H H1B 0.07780 0.23610 -0.06840 0.0840 Uiso c RP 1.000 A -8
    H H2A -0.04970 0.21310 -0.14230 0.1020 Uiso c RP 1.000 A -8
    H H2B -0.01050 0.25220 -0.29000 0.1020 Uiso c RP 1.000 A -8
    H H3A -0.08170 0.16190 -0.39270 0.0860 Uiso c RP 1.000 A -8
    H H3B 0.00570 0.15780 -0.44610 0.0860 Uiso c RP 1.000 A -8
    H H4A -0.03020 0.05720 -0.34680 0.0940 Uiso c RP 1.000 A -8
    H H4B -0.06340 0.08780 -0.18040 0.0940 Uiso c RP 1.000 A -8
    H H5A 0.05530 0.04060 -0.11610 0.0870 Uiso c RP 1.000 A -8
    H H5B 0.09620 0.07930 -0.26240 0.0870 Uiso c RP 1.000 A -8
    H H6 0.03280 0.13630 0.03040 0.0600 Uiso c RP 1.000 A -8
    H H8 0.06880 -0.01050 0.30500 0.0740 Uiso c RP 1.000 A -8
    H H9 0.07370 -0.12140 0.26590 0.0750 Uiso c RP 1.000 A -8
    H H11 0.26720 -0.10110 -0.00540 0.0830 Uiso c RP 1.000 A -8
    H H12 0.26380 0.00980 0.03860 0.0830 Uiso c RP 1.000 A -8
    H H13A 0.22010 -0.20250 -0.10840 0.1670 Uiso c RP 1.000 A -8
    H H13B 0.21260 -0.26580 0.00190 0.1670 Uiso c RP 1.000 A -8
    H H13C 0.27430 -0.21260 0.04830 0.1670 Uiso c RP 1.000 A -8
loop_
    _atom_site_aniso_label
    _atom_site_aniso_U_11
    _atom_site_aniso_U_22
    _atom_site_aniso_U_33
    _atom_site_aniso_U_12
    _atom_site_aniso_U_13
    _atom_site_aniso_U_23
    S1 0.0628(4) 0.0785(6) 0.0429(4) 0.0052(4) -0.0071(4) -0.0091(5)
    O1 0.0961(19) 0.106(2) 0.0476(16) 0.0250(15) 0.0154(14) -0.0076(15)
    O2 0.0793(17) 0.107(2) 0.084(2) -0.0051(15) -0.0333(15) -0.0189(17)
    O3 0.0877(18) 0.0690(18) 0.090(2) -0.0011(13) 0.0110(15) 0.0140(15)
    N1 0.0457(13) 0.0707(19) 0.0503(17) -0.0032(12) 0.0027(11) -0.0033(14)
    C1 0.096(3) 0.0442(18) 0.069(3) -0.0004(17) -0.0043(19) -0.0053(19)
    C2 0.110(3) 0.066(2) 0.079(3) 0.024(2) -0.020(2) 0.002(2)
    C3 0.082(2) 0.074(3) 0.057(3) 0.0093(19) -0.0133(18) 0.0056(19)
    C4 0.082(2) 0.064(2) 0.089(4) -0.0068(18) -0.033(2) 0.000(2)
    C5 0.086(2) 0.0413(18) 0.090(3) 0.0029(17) -0.028(2) -0.0018(19)
    C6 0.0466(14) 0.057(2) 0.0467(18) 0.0002(12) 0.0011(13) 0.0052(14)
    C7 0.0403(13) 0.075(2) 0.0391(19) 0.0071(13) -0.0031(12) 0.0041(15)
    C8 0.0380(14) 0.098(3) 0.048(2) 0.0078(15) 0.0035(13) 0.0058(18)
    C9 0.0442(14) 0.084(2) 0.058(2) -0.0074(15) 0.0043(16) 0.016(2)
    C10 0.0542(18) 0.070(2) 0.0487(19) 0.0028(16) -0.0023(15) 0.0097(17)
    C11 0.064(2) 0.074(3) 0.070(3) 0.0076(17) 0.0265(19) 0.007(2)
    C12 0.0581(19) 0.082(3) 0.068(3) -0.0029(16) 0.0222(17) 0.009(2)
    C13 0.122(4) 0.091(3) 0.121(5) 0.019(3) 0.035(3) -0.009(3)
_geom_special_details
;
Bond distances, angles <i>etc</i>. have been calculated using the rounded
fractional coordinates. All su's are estimated from the variances of the
(full) variance-covariance matrix. The cell e.s.d.'s are taken into account in
the estimation of distances, angles and torsion angles
;
loop_
    _geom_bond_atom_site_label_1
    _geom_bond_atom_site_label_2
    _geom_bond_site_symmetry_1
    _geom_bond_site_symmetry_2
    _geom_bond_distance
    _geom_bond_publ_flag
    S1 O1 . . 1.424(3) no
    S1 O2 . . 1.436(3) no
    S1 N1 . . 1.586(3) no
    S1 C7 . . 1.747(4) no
    O3 C10 . . 1.363(5) no
    O3 C13 . . 1.421(6) no
    N1 C6 . . 1.471(4) no
    N1 HN1 . . 0.85(3) no
    C1 C2 . . 1.514(6) no
    C1 C6 . . 1.502(5) no
    C2 C3 . . 1.510(6) no
    C3 C4 . . 1.496(6) no
    C4 C5 . . 1.529(5) no
    C5 C6 . . 1.499(5) no
    C7 C12 . . 1.390(4) no
    C7 C8 . . 1.386(4) no
    C8 C9 . . 1.369(6) no
    C9 C10 . . 1.378(5) no
    C10 C11 . . 1.368(5) no
    C11 C12 . . 1.373(5) no
    C1 H1A . . 0.9700 no
    C1 H1B . . 0.9700 no
    C2 H2A . . 0.9700 no
    C2 H2B . . 0.9700 no
    C3 H3A . . 0.9700 no
    C3 H3B . . 0.9700 no
    C4 H4A . . 0.9700 no
    C4 H4B . . 0.9700 no
    C5 H5A . . 0.9700 no
    C5 H5B . . 0.9700 no
    C6 H6 . . 0.9800 no
    C8 H8 . . 0.9300 no
    C9 H9 . . 0.9300 no
    C11 H11 . . 0.9300 no
    C12 H12 . . 0.9300 no
    C13 H13A . . 0.9600 no
    C13 H13B . . 0.9600 no
    C13 H13C . . 0.9600 no
loop_
    _geom_angle_atom_site_label_1
    _geom_angle_atom_site_label_2
    _geom_angle_atom_site_label_3
    _geom_angle_site_symmetry_1
    _geom_angle_site_symmetry_2
    _geom_angle_site_symmetry_3
    _geom_angle
    _geom_angle_publ_flag
    O1 S1 O2 . . . 120.39(18) no
    O1 S1 N1 . . . 108.09(16) no
    O1 S1 C7 . . . 107.08(16) no
    O2 S1 N1 . . . 105.37(16) no
    O2 S1 C7 . . . 106.18(15) no
    N1 S1 C7 . . . 109.43(16) no
    C10 O3 C13 . . . 119.2(3) no
    S1 N1 C6 . . . 123.6(2) no
    S1 N1 HN1 . . . 112(2) no
    C6 N1 HN1 . . . 119(2) no
    C2 C1 C6 . . . 111.4(3) no
    C1 C2 C3 . . . 111.4(3) no
    C2 C3 C4 . . . 110.5(3) no
    C3 C4 C5 . . . 113.1(3) no
    C4 C5 C6 . . . 110.7(3) no
    N1 C6 C5 . . . 113.4(3) no
    C1 C6 C5 . . . 110.5(3) no
    N1 C6 C1 . . . 108.7(2) no
    C8 C7 C12 . . . 117.7(3) no
    S1 C7 C8 . . . 121.9(2) no
    S1 C7 C12 . . . 120.4(3) no
    C7 C8 C9 . . . 121.4(3) no
    C8 C9 C10 . . . 119.6(3) no
    O3 C10 C11 . . . 124.6(3) no
    O3 C10 C9 . . . 115.0(3) no
    C9 C10 C11 . . . 120.3(4) no
    C10 C11 C12 . . . 119.8(3) no
    C7 C12 C11 . . . 121.1(3) no
    C2 C1 H1A . . . 109.00 no
    C2 C1 H1B . . . 109.00 no
    C6 C1 H1A . . . 109.00 no
    C6 C1 H1B . . . 109.00 no
    H1A C1 H1B . . . 108.00 no
    C1 C2 H2A . . . 109.00 no
    C1 C2 H2B . . . 109.00 no
    C3 C2 H2A . . . 109.00 no
    C3 C2 H2B . . . 109.00 no
    H2A C2 H2B . . . 108.00 no
    C2 C3 H3A . . . 110.00 no
    C2 C3 H3B . . . 110.00 no
    C4 C3 H3A . . . 110.00 no
    C4 C3 H3B . . . 110.00 no
    H3A C3 H3B . . . 108.00 no
    C3 C4 H4A . . . 109.00 no
    C3 C4 H4B . . . 109.00 no
    C5 C4 H4A . . . 109.00 no
    C5 C4 H4B . . . 109.00 no
    H4A C4 H4B . . . 108.00 no
    C4 C5 H5A . . . 109.00 no
    C4 C5 H5B . . . 110.00 no
    C6 C5 H5A . . . 109.00 no
    C6 C5 H5B . . . 109.00 no
    H5A C5 H5B . . . 108.00 no
    N1 C6 H6 . . . 108.00 no
    C1 C6 H6 . . . 108.00 no
    C5 C6 H6 . . . 108.00 no
    C7 C8 H8 . . . 119.00 no
    C9 C8 H8 . . . 119.00 no
    C8 C9 H9 . . . 120.00 no
    C10 C9 H9 . . . 120.00 no
    C10 C11 H11 . . . 120.00 no
    C12 C11 H11 . . . 120.00 no
    C7 C12 H12 . . . 119.00 no
    C11 C12 H12 . . . 120.00 no
    O3 C13 H13A . . . 109.00 no
    O3 C13 H13B . . . 109.00 no
    O3 C13 H13C . . . 109.00 no
    H13A C13 H13B . . . 110.00 no
    H13A C13 H13C . . . 110.00 no
    H13B C13 H13C . . . 110.00 no
loop_
    _geom_torsion_atom_site_label_1
    _geom_torsion_atom_site_label_2
    _geom_torsion_atom_site_label_3
    _geom_torsion_atom_site_label_4
    _geom_torsion_site_symmetry_1
    _geom_torsion_site_symmetry_2
    _geom_torsion_site_symmetry_3
    _geom_torsion_site_symmetry_4
    _geom_torsion
    _geom_torsion_publ_flag
    O1 S1 N1 C6 . . . . -36.4(3) no
    O2 S1 N1 C6 . . . . -166.3(3) no
    C7 S1 N1 C6 . . . . 79.9(3) no
    N1 S1 C7 C12 . . . . 65.7(3) no
    O2 S1 C7 C8 . . . . 132.0(3) no
    N1 S1 C7 C8 . . . . -114.7(3) no
    O1 S1 C7 C8 . . . . 2.2(3) no
    O2 S1 C7 C12 . . . . -47.6(3) no
    O1 S1 C7 C12 . . . . -177.4(3) no
    C13 O3 C10 C11 . . . . -5.6(6) no
    C13 O3 C10 C9 . . . . 175.5(4) no
    S1 N1 C6 C1 . . . . 144.0(3) no
    S1 N1 C6 C5 . . . . -92.7(3) no
    C2 C1 C6 N1 . . . . -177.5(3) no
    C6 C1 C2 C3 . . . . -57.0(4) no
    C2 C1 C6 C5 . . . . 57.5(4) no
    C1 C2 C3 C4 . . . . 54.1(4) no
    C2 C3 C4 C5 . . . . -53.2(5) no
    C3 C4 C5 C6 . . . . 54.4(5) no
    C4 C5 C6 N1 . . . . -177.6(3) no
    C4 C5 C6 C1 . . . . -55.4(4) no
    S1 C7 C12 C11 . . . . -178.7(3) no
    C8 C7 C12 C11 . . . . 1.7(5) no
    S1 C7 C8 C9 . . . . 179.5(3) no
    C12 C7 C8 C9 . . . . -1.0(5) no
    C7 C8 C9 C10 . . . . -0.4(5) no
    C8 C9 C10 C11 . . . . 1.1(6) no
    C8 C9 C10 O3 . . . . -179.9(3) no
    O3 C10 C11 C12 . . . . -179.2(4) no
    C9 C10 C11 C12 . . . . -0.4(6) no
    C10 C11 C12 C7 . . . . -1.1(6) no
loop_
    _geom_hbond_atom_site_label_D
    _geom_hbond_atom_site_label_H
    _geom_hbond_atom_site_label_A
    _geom_hbond_site_symmetry_A
    _geom_hbond_distance_DH
    _geom_hbond_distance_HA
    _geom_hbond_distance_DA
    _geom_hbond_angle_DHA
    _geom_hbond_publ_flag
    N1 HN1 O2 3_554 0.85(3) 2.09(3) 2.913(4) 161(3) yes
