# Supplementary material for: N-Cyclo­hexyl-4-meth­oxy­benzene­sulfonamide
Source: Acta Crystallogr Sect E Struct Rep Online. 2011 Mar 15;67(Pt 4):o885–6. doi: 10.1107/S1600536811009172 (PMC3099924; doi:10.1107/S1600536811009172)
Supplement: Supplementary file 2 [file e-67-0o885-Isup2.hkl]

# 
# h,k,l, Fc-squared, Fo-squared, sigma(Fo-squared) and status flag 
# 
data_I
_shelx_title ' KM28 in Aba2' 
_shelx_refln_list_code          4 
_shelx_F_calc_maximum      177.08 
_exptl_crystal_F_000      1152.00 
_reflns_d_resolution_high  0.7491 
 
loop_ 
 _symmetry_equiv_pos_as_xyz 
 'x, y, z' 
 '-x, -y, z' 
 '-x+1/2, y+1/2, z' 
 'x+1/2, -y+1/2, z' 
 'x, y+1/2, z+1/2' 
 '-x, -y+1/2, z+1/2' 
 '-x+1/2, y+1, z+1/2' 
 'x+1/2, -y+1, z+1/2' 
 
_cell_length_a    17.2644 
_cell_length_b    20.4707 
_cell_length_c     7.9139 
_cell_angle_alpha  90.000 
_cell_angle_beta   90.000 
_cell_angle_gamma  90.000 
 
_shelx_F_squared_multiplier     1.000 
 
loop_ 
 _refln_index_h 
 _refln_index_k 
 _refln_index_l 
 _refln_F_squared_calc 
 _refln_F_squared_meas 
 _refln_F_squared_sigma 
 _refln_observed_status 
   6   0 -10      132.02      128.02     22.77 o 
   4   2 -10        1.07       10.70     15.18 o 
   5   2 -10      102.58       89.37     20.01 o 
   6   2 -10       10.38       -4.33     12.06 o 
   7   2 -10       53.65       42.82     14.02 o 
   2   4 -10       11.19        1.04     14.49 o 
   3   4 -10       15.00       56.59     17.60 o 
   4   4 -10      161.61      167.01     23.81 o 
   5   4 -10       34.55       47.27     19.67 o 
   6   4 -10       92.14       86.84     11.89 o 
   3   6 -10       14.61       -2.58     11.46 o 
   4   6 -10       75.63       87.42     14.54 o 
   5   6 -10       18.70       11.15     13.01 o 
   0   8 -10        7.73       23.12     16.91 o 
   1   8 -10       67.81       84.81     28.99 o 
   2   8 -10        1.65      -25.53     15.87 o 
   4   1  -9       61.87       56.59     16.22 o 
   5   1  -9       54.88       60.97      7.84 o 
   6   1  -9       28.01       25.12      9.17 o 
   7   1  -9       90.25      100.62     10.01 o 
   8   1  -9        8.53       -1.86      7.41 o 
   9   1  -9       51.96       65.96     10.44 o 
  10   1  -9       74.41       90.82      9.88 o 
  11   1  -9        4.83        7.87      8.42 o 
   2   3  -9      251.61      305.73     29.33 o 
   3   3  -9       62.13       83.70     12.77 o 
   4   3  -9      205.66      200.34     16.21 o 
   5   3  -9       83.28       65.46      9.95 o 
   6   3  -9       31.33       26.30      7.75 o 
   7   3  -9       70.75       89.06      9.79 o 
   8   3  -9       81.61       76.04      7.76 o 
   9   3  -9       26.11       15.97      6.43 o 
  10   3  -9       98.92      105.63      9.20 o 
  11   3  -9       19.53        8.81      7.54 o 
   1   5  -9       49.20       53.92      8.87 o 
   2   5  -9       34.84       41.87     17.60 o 
   3   5  -9      273.40      316.28     17.79 o 
   4   5  -9        0.03       -5.63     10.95 o 
   5   5  -9       14.68       -4.82      8.62 o 
   6   5  -9       22.39        7.43      6.77 o 
   7   5  -9      118.77      119.48      9.54 o 
   8   5  -9       13.38       21.56      7.94 o 
   9   5  -9       69.49       56.96      7.88 o 
  10   5  -9       12.18        3.75      7.32 o 
  11   5  -9       31.40       38.75      8.28 o 
   1   7  -9       47.50       59.23     12.08 o 
   2   7  -9      111.40      130.48     14.34 o 
   3   7  -9       80.88       95.91     13.18 o 
   4   7  -9      121.09      143.88     14.16 o 
   5   7  -9        2.21       -0.69      9.42 o 
   6   7  -9        4.07      -12.14      6.81 o 
   7   7  -9       28.08       15.96      7.83 o 
   8   7  -9       90.56       94.78      9.99 o 
   9   7  -9       39.78       65.12     12.05 o 
  10   7  -9       39.33       49.55      8.47 o 
   1   9  -9       38.57       41.11     12.79 o 
   2   9  -9       98.86      111.29     25.02 o 
   3   9  -9       75.47       96.00     30.02 o 
   4   9  -9       49.20       56.27     12.69 o 
   5   9  -9        1.47       -3.51     10.13 o 
   6   9  -9        4.05        0.11      8.42 o 
   7   9  -9       10.61       10.11      9.28 o 
   8   9  -9       37.90       27.29      9.01 o 
   9   9  -9       12.70        8.80      7.55 o 
   1  11  -9       73.20       81.41     15.74 o 
   2  11  -9      109.47      110.45     17.03 o 
   3  11  -9      146.57      161.12     18.52 o 
   4  11  -9       13.28       23.71     32.61 o 
   5  11  -9       29.65       44.91     26.74 o 
   6  11  -9        1.80       -2.90     11.26 o 
   7  11  -9       28.73       36.82      8.69 o 
   1  13  -9        0.72       -5.84     14.27 o 
   2  13  -9      113.34      137.53     19.39 o 
   3  13  -9        2.69      -23.03     14.67 o 
   4  13  -9       61.55       70.44     12.24 o 
   4   0  -8      290.47      288.03     32.26 o 
   6   0  -8       17.94       -0.37     11.79 o 
   8   0  -8      175.15      180.37     21.94 o 
  10   0  -8       52.80       58.42      9.75 o 
  12   0  -8      132.63      153.61     15.62 o 
  14   0  -8       37.51       53.79     23.66 o 
   2   2  -8       58.45       52.45     12.77 o 
   3   2  -8      348.27      376.61     21.51 o 
   4   2  -8        5.63       15.37      7.49 o 
   5   2  -8      259.93      245.51     13.12 o 
   6   2  -8      105.60      118.60     10.62 o 
   7   2  -8      460.47      522.25     25.23 o 
   8   2  -8      107.40       95.97      8.37 o 
   9   2  -8       53.26       62.47      7.37 o 
  10   2  -8       28.27       20.01      7.03 o 
  11   2  -8      127.15      100.24      8.30 o 
  12   2  -8       44.86       40.93      7.72 o 
  13   2  -8      116.44      109.94      9.59 o 
  14   2  -8       15.45       14.67      9.08 o 
   0   4  -8      216.49      214.03     15.32 o 
   1   4  -8       90.13       95.79      8.63 o 
   2   4  -8       38.14       15.99     12.74 o 
   3   4  -8      147.39      128.35     10.08 o 
   4   4  -8      196.93      222.66     20.92 o 
   5   4  -8      362.15      370.35     15.07 o 
   6   4  -8      155.90      152.66      9.65 o 
   7   4  -8      114.22      107.84     13.65 o 
   8   4  -8        7.78        9.44     10.74 o 
   9   4  -8        2.46        2.33      5.64 o 
  10   4  -8       24.22       14.60      6.32 o 
  11   4  -8       80.59       81.07      8.06 o 
  12   4  -8       60.82       59.97      8.30 o 
  13   4  -8       24.75       23.94      7.87 o 
  14   4  -8       14.07       13.64      8.98 o 
   0   6  -8      542.73      569.01     39.68 o 
   1   6  -8       71.49       62.56     22.06 o 
   2   6  -8       17.74       12.46      7.81 o 
   3   6  -8       88.28       77.97      9.87 o 
   4   6  -8      164.53      174.66     12.74 o 
   5   6  -8       23.33       18.53      7.48 o 
   6   6  -8      289.93      291.77     37.11 o 
   7   6  -8      104.23       99.72      9.83 o 
   8   6  -8        3.00       -6.92      7.11 o 
   9   6  -8       32.56       34.87      6.46 o 
  10   6  -8       63.16       70.04      7.48 o 
  11   6  -8       48.88       37.68      8.78 o 
  12   6  -8       48.40       35.42      8.10 o 
  13   6  -8       14.49        6.62      7.63 o 
  14   6  -8       22.80       18.53      9.37 o 
   0   8  -8      150.43      156.66     21.39 o 
   1   8  -8      230.79      223.94     25.02 o 
   2   8  -8       23.82        7.52      8.79 o 
   3   8  -8        3.34      -17.30      8.65 o 
   4   8  -8      110.84       95.18      9.26 o 
   5   8  -8      248.63      213.24     12.68 o 
   6   8  -8       18.43       27.95      8.64 o 
   7   8  -8      174.55      195.34     13.50 o 
   8   8  -8       27.38       17.47      8.10 o 
   9   8  -8        8.70       10.20      7.06 o 
  10   8  -8       22.88       23.07      7.10 o 
  11   8  -8      129.69      148.49     10.80 o 
  12   8  -8       20.20       19.46      7.64 o 
  13   8  -8        3.25      -14.58      7.39 o 
   0  10  -8      402.25      442.72     39.34 o 
   1  10  -8      116.19      116.26     21.91 o 
   2  10  -8       49.12       52.70     13.46 o 
   3  10  -8       24.07        8.86     13.28 o 
   4  10  -8      150.78      133.65     11.25 o 
   5  10  -8       35.81       45.59      7.80 o 
   6  10  -8      172.39      179.66     11.09 o 
   7  10  -8       19.89       16.78      9.02 o 
   8  10  -8        4.94      -14.80      7.40 o 
   9  10  -8       22.53       17.51      8.36 o 
  10  10  -8       39.58       30.97      8.40 o 
  11  10  -8        6.91       -0.44      7.99 o 
  12  10  -8       31.09       38.16      9.82 o 
   0  12  -8      181.05      142.51     24.50 o 
   1  12  -8      128.21      114.97     17.06 o 
   2  12  -8       56.59       51.65     14.86 o 
   3  12  -8        8.61       -1.62     25.36 o 
   4  12  -8       21.16       16.80     18.12 o 
   5  12  -8      281.27      332.61     23.43 o 
   6  12  -8       66.53       82.82      9.80 o 
   7  12  -8       66.67       72.35      9.52 o 
   8  12  -8       15.51       10.35      8.64 o 
   9  12  -8        4.27       -8.69      8.49 o 
  10  12  -8       29.11       42.20     10.85 o 
  11  12  -8       38.35       36.22     19.47 o 
   0  14  -8       30.88       27.61     21.05 o 
   1  14  -8       40.94       34.94     15.25 o 
   2  14  -8        1.76      -10.60     14.03 o 
   3  14  -8        9.60       -8.30     14.15 o 
   4  14  -8       22.31       24.86     11.10 o 
   5  14  -8       75.14       93.87     13.32 o 
   6  14  -8       80.86       89.46     13.61 o 
   7  14  -8       59.65       74.83     13.56 o 
   8  14  -8       11.68       11.97      9.38 o 
   9  14  -8       21.77       19.85      9.79 o 
   0  16  -8       88.79       69.70     25.53 o 
   1  16  -8       11.02       13.46     15.86 o 
   2  16  -8       50.43       41.61     17.19 o 
   3  16  -8       19.91       -6.52     15.56 o 
   4  16  -8       75.32       93.22     16.99 o 
   5  16  -8       36.04       54.38     14.12 o 
   6  16  -8       50.98       53.75     17.87 o 
   2   1  -7      505.52      518.98     32.44 o 
   3   1  -7      591.81      593.58     22.28 o 
   4   1  -7      659.67      634.28     18.96 o 
   5   1  -7      118.40      123.99      7.22 o 
   6   1  -7      129.87      146.08      8.12 o 
   7   1  -7      264.36      239.45     15.35 o 
   8   1  -7      339.73      304.74     11.52 o 
   9   1  -7      191.15      198.51      8.94 o 
  10   1  -7      307.19      284.08     12.25 o 
  11   1  -7       43.80       27.54      6.89 o 
  12   1  -7       35.75       18.18      7.12 o 
  13   1  -7       96.25      112.88      9.25 o 
  14   1  -7       35.40       40.09      8.33 o 
  15   1  -7       73.63       84.35     11.03 o 
  16   1  -7       23.72       47.11     10.63 o 
  17   1  -7       41.07       49.64     13.44 o 
   1   3  -7       18.47       17.88      6.49 o 
   2   3  -7      790.59      882.26     29.99 o 
   3   3  -7       73.71      100.72     14.00 o 
   4   3  -7      440.96      431.26     27.74 o 
   5   3  -7       87.29       78.06      6.89 o 
   6   3  -7      281.83      270.44     12.77 o 
   7   3  -7       96.14       95.62      6.79 o 
   8   3  -7     1013.28      987.48     22.55 o 
   9   3  -7      263.83      231.55     10.11 o 
  10   3  -7      592.68      652.95     18.30 o 
  11   3  -7       15.42       15.06      6.61 o 
  12   3  -7       43.00       31.61      7.09 o 
  13   3  -7       11.55        2.08      6.96 o 
  14   3  -7      109.08      112.07      9.85 o 
  15   3  -7        0.45       -3.05      9.07 o 
  16   3  -7       52.54       41.03     11.49 o 
  17   3  -7        1.22        6.34     12.09 o 
   1   5  -7      239.00      262.65     19.78 o 
   2   5  -7        8.23        7.14      6.97 o 
   3   5  -7      851.22      835.01     35.86 o 
   4   5  -7       31.18       21.98      6.38 o 
   5   5  -7       10.33       -4.15      7.62 o 
   6   5  -7        8.71        5.73      6.93 o 
   7   5  -7       66.30       54.26      6.57 o 
   8   5  -7      181.72      180.98      8.79 o 
   9   5  -7      308.34      274.60     12.48 o 
  10   5  -7       17.78       21.72      6.61 o 
  11   5  -7        1.62      -11.95      5.98 o 
  12   5  -7        8.95       -5.26      6.40 o 
  13   5  -7       42.77       56.06      8.11 o 
  14   5  -7        0.82        9.40      7.85 o 
  15   5  -7       69.44       65.21     10.78 o 
  16   5  -7       12.86        4.23     10.47 o 
   1   7  -7        6.73      -13.50      6.75 o 
   2   7  -7      331.28      297.00     19.30 o 
   3   7  -7      452.26      505.17     18.72 o 
   4   7  -7      252.11      226.70     15.29 o 
   5   7  -7       36.81       27.53      7.49 o 
   6   7  -7       69.37       59.81      8.52 o 
   7   7  -7      322.76      369.50     13.94 o 
   8   7  -7      464.27      452.87     16.14 o 
   9   7  -7       78.73       68.24      7.23 o 
  10   7  -7      208.59      227.27     10.74 o 
  11   7  -7        5.06       10.78      6.67 o 
  12   7  -7       12.31       12.78      6.96 o 
  13   7  -7       17.62       22.18      7.68 o 
  14   7  -7       76.45      100.17     10.93 o 
  15   7  -7       50.35       56.39     11.23 o 
  16   7  -7        3.69        1.20     10.64 o 
   1   9  -7      222.01      186.86     16.22 o 
   2   9  -7       83.61       67.04     10.20 o 
   3   9  -7      215.90      197.16     14.13 o 
   4   9  -7      333.44      341.68     28.21 o 
   5   9  -7        4.21       -4.56      6.99 o 
   6   9  -7       26.45       18.64      6.92 o 
   7   9  -7      182.42      146.83     10.05 o 
   8   9  -7      201.48      216.56     12.70 o 
   9   9  -7       96.98      102.52      9.29 o 
  10   9  -7       57.53       63.28      8.82 o 
  11   9  -7       23.50       21.42      7.04 o 
  12   9  -7        0.30       -7.58      6.93 o 
  13   9  -7        9.42        7.46      7.69 o 
  14   9  -7       38.10       36.42     10.71 o 
  15   9  -7       29.75       29.53     11.11 o 
   1  11  -7       54.75       50.60      9.29 o 
   2  11  -7      365.90      398.54     19.70 o 
   3  11  -7      605.57      633.60     33.65 o 
   4  11  -7      148.14      116.30     13.41 o 
   5  11  -7       25.51       16.23      8.41 o 
   6  11  -7       18.70        7.72      8.16 o 
   7  11  -7      116.21      111.41     11.06 o 
   8  11  -7      154.31      149.34     11.06 o 
   9  11  -7       47.86       59.09      9.40 o 
  10  11  -7       49.78       33.66     10.34 o 
  11  11  -7       45.15       27.71      8.48 o 
  12  11  -7        1.40        2.12      7.45 o 
  13  11  -7       25.76       42.77     10.53 o 
  14  11  -7       26.48       31.35     10.70 o 
   1  13  -7       64.78       42.23     15.56 o 
   2  13  -7      173.31      176.19     15.24 o 
   3  13  -7       15.28       32.67     13.61 o 
   4  13  -7      110.31      103.45     16.33 o 
   5  13  -7       25.05        9.03      9.66 o 
   6  13  -7       17.36       19.68      9.27 o 
   7  13  -7       15.63       12.05      9.39 o 
   8  13  -7      290.16      284.62     17.75 o 
   9  13  -7        1.86        1.96      9.90 o 
  10  13  -7       73.60       76.10     10.77 o 
  11  13  -7        1.67        8.55     12.59 o 
  12  13  -7        2.32       -1.42     12.55 o 
  13  13  -7       13.06        1.90     11.23 o 
   1  15  -7       74.78       81.87     16.92 o 
   2  15  -7       13.33       15.25     14.39 o 
   3  15  -7      164.74      164.30     19.75 o 
   4  15  -7        4.04       20.56     14.69 o 
   5  15  -7       10.44       13.07     12.21 o 
   6  15  -7       28.19       15.25     11.16 o 
   7  15  -7       79.03       93.62     13.65 o 
   8  15  -7        1.36       22.16     11.90 o 
   9  15  -7       60.83       62.42     17.66 o 
  10  15  -7       17.47       30.90     16.66 o 
  11  15  -7       10.35       14.07     13.52 o 
   1  17  -7       51.53       58.57     17.43 o 
   2  17  -7       14.74       21.85     16.10 o 
   3  17  -7       88.12      104.25     30.02 o 
   4  17  -7       89.18      125.17     14.98 o 
   5  17  -7       64.28       66.89     13.69 o 
   6  17  -7        6.42       -2.86     15.56 o 
   7  17  -7       11.92       20.06     17.60 o 
   8  17  -7       21.83       11.01     16.70 o 
   9  17  -7        4.84       -6.68     16.58 o 
   1  19  -7       31.37       44.69     17.32 o 
   2  19  -7        7.77        9.30     16.68 o 
   3  19  -7       12.17        4.66     23.46 o 
   4  19  -7       20.39       26.87     17.43 o 
   5  19  -7       10.42        4.17     16.44 o 
   6  19  -7        5.18       33.52     22.08 o 
   2   0  -6      845.36      858.31     33.67 o 
   4   0  -6      941.36      970.49     28.79 o 
   6   0  -6     1737.32     1837.35     51.40 o 
   8   0  -6      820.09      828.32     27.83 o 
  10   0  -6      602.34      638.13     29.98 o 
  12   0  -6       47.47       34.00      9.34 o 
  14   0  -6        3.02       -2.98      8.74 o 
  16   0  -6      180.63      212.24     19.80 o 
  18   0  -6       86.22       91.57     21.13 o 
   0   2  -6      824.79      848.94     33.18 o 
   1   2  -6     1273.34     1396.40     42.63 o 
   2   2  -6       68.34       61.96      7.03 o 
   3   2  -6      450.03      523.05     13.71 o 
   4   2  -6      152.42      135.63      9.14 o 
   5   2  -6     3054.04     3043.69     57.75 o 
   6   2  -6     1191.13     1250.02     24.76 o 
   7   2  -6     2606.07     2711.38     52.93 o 
   8   2  -6      151.69      163.26      7.64 o 
   9   2  -6      546.85      586.06     17.25 o 
  10   2  -6       45.25       43.58      6.77 o 
  11   2  -6      911.56      921.21     24.62 o 
  12   2  -6      196.04      178.26      9.99 o 
  13   2  -6      215.56      219.73     11.25 o 
  14   2  -6        4.00        1.07      6.90 o 
  15   2  -6       17.65        6.35      8.45 o 
  16   2  -6       47.51       49.86     10.44 o 
  17   2  -6      122.72      136.70     15.65 o 
  18   2  -6       29.10       32.50     13.95 o 
   0   4  -6      168.37      166.42     10.22 o 
   1   4  -6      229.23      246.06      9.77 o 
   2   4  -6      318.95      311.29     12.55 o 
   3   4  -6       87.32       86.50      5.73 o 
   4   4  -6      282.41      263.69     14.75 o 
   5   4  -6      614.35      632.15     42.93 o 
   6   4  -6     1085.42     1009.84     31.86 o 
   7   4  -6      158.26      125.22      9.76 o 
   8   4  -6      207.13      167.73      7.73 o 
   9   4  -6       42.63       28.69      5.72 o 
  10   4  -6      296.45      339.82     12.46 o 
  11   4  -6      404.62      394.60     13.82 o 
  12   4  -6       62.16       52.10      7.61 o 
  13   4  -6       33.90       16.59      7.12 o 
  14   4  -6        2.86      -11.57      6.74 o 
  15   4  -6       10.28        0.71      8.49 o 
  16   4  -6       45.29       47.28     11.21 o 
  17   4  -6       47.22       37.98     12.93 o 
  18   4  -6       20.02       27.94     13.38 o 
   0   6  -6     1522.04     1603.75     64.25 o 
   1   6  -6      208.78      194.33     10.66 o 
   2   6  -6      187.62      192.03      8.77 o 
   3   6  -6      210.41      193.05     11.75 o 
   4   6  -6      166.64      143.47      8.07 o 
   5   6  -6     1060.04     1042.66     23.33 o 
   6   6  -6      707.00      677.24     18.71 o 
   7   6  -6      314.77      339.77     20.69 o 
   8   6  -6       70.74       65.88      6.94 o 
   9   6  -6      193.58      155.29      7.97 o 
  10   6  -6      131.17      124.32      7.82 o 
  11   6  -6      142.60      124.06      8.73 o 
  12   6  -6      111.25      113.06      8.91 o 
  13   6  -6       25.23       16.83      7.01 o 
  14   6  -6       18.60       14.30      7.42 o 
  15   6  -6        8.13       11.37      8.69 o 
  16   6  -6       55.64       54.45     11.30 o 
  17   6  -6       42.79       46.10     13.05 o 
  18   6  -6       57.23       64.83     13.99 o 
   0   8  -6       64.96       80.32      8.93 o 
   1   8  -6      155.30      130.67      7.98 o 
   2   8  -6       74.91       60.88      5.66 o 
   3   8  -6      271.81      259.65     11.08 o 
   4   8  -6      312.25      340.67     16.93 o 
   5   8  -6      725.86      671.16     37.75 o 
   6   8  -6      923.05      953.10     31.22 o 
   7   8  -6      715.69      776.38     21.57 o 
   8   8  -6       43.76       43.35      6.76 o 
   9   8  -6        1.50        0.63      6.22 o 
  10   8  -6       71.44       64.13     10.98 o 
  11   8  -6      352.92      419.59     15.83 o 
  12   8  -6       33.23       33.47      7.43 o 
  13   8  -6       21.03       12.55      7.28 o 
  14   8  -6       11.90        4.10      8.49 o 
  15   8  -6        8.97        3.53      9.50 o 
  16   8  -6       32.12       28.30     11.06 o 
  17   8  -6       24.65       27.56     12.89 o 
   0  10  -6      731.03      761.56     54.18 o 
   1  10  -6       13.17       16.68     10.32 o 
   2  10  -6       19.13       -0.06      7.50 o 
   3  10  -6       87.97       86.62     15.14 o 
   4  10  -6      394.18      400.35     21.31 o 
   5  10  -6      310.34      253.46     14.33 o 
   6  10  -6      254.82      251.49     16.24 o 
   7  10  -6       16.53       22.08      7.98 o 
   8  10  -6      201.53      212.35     11.67 o 
   9  10  -6       33.97       29.55      7.11 o 
  10  10  -6       96.90       86.34      8.85 o 
  11  10  -6       17.65       27.49      7.96 o 
  12  10  -6      142.64      156.22     10.16 o 
  13  10  -6        6.77        3.09      8.31 o 
  14  10  -6        0.33      -11.75      8.78 o 
  15  10  -6        2.21       -2.59      9.78 o 
  16  10  -6       19.87       24.22     18.98 o 
   0  12  -6      405.52      393.72     37.61 o 
   1  12  -6      539.41      492.28     29.76 o 
   2  12  -6       63.83       75.62     13.25 o 
   3  12  -6       94.14       57.19      9.96 o 
   4  12  -6       40.88       45.92      9.60 o 
   5  12  -6      222.03      179.20     12.36 o 
   6  12  -6      140.63      137.22     11.51 o 
   7  12  -6      330.62      343.63     19.18 o 
   8  12  -6       25.75       25.21      8.99 o 
   9  12  -6        5.29        2.25      8.63 o 
  10  12  -6        6.74       16.88      9.68 o 
  11  12  -6      389.67      416.49     17.46 o 
  12  12  -6       52.65       79.00     16.78 o 
  13  12  -6       43.08       45.20      9.97 o 
  14  12  -6        7.40       15.01      9.84 o 
  15  12  -6        2.63       -9.00     10.93 o 
  16  12  -6       22.85       61.22     19.06 o 
   0  14  -6       72.57      103.86     22.43 o 
   1  14  -6       69.90       49.85     13.53 o 
   2  14  -6       18.29       14.96      9.14 o 
   3  14  -6       10.13       -5.14      8.66 o 
   4  14  -6        7.69        2.47      9.06 o 
   5  14  -6       82.60       81.47     11.71 o 
   6  14  -6       43.05       28.70     10.91 o 
   7  14  -6       38.25       25.97      9.52 o 
   8  14  -6        3.22      -12.00      9.43 o 
   9  14  -6        5.37       -3.17      9.33 o 
  10  14  -6       22.96       19.17     10.26 o 
  11  14  -6       28.77       28.96     16.26 o 
  12  14  -6       24.02       23.24     13.20 o 
  13  14  -6       14.66        4.28     13.00 o 
  14  14  -6        1.31       11.05     11.51 o 
   0  16  -6      342.25      391.65     41.41 o 
   1  16  -6       70.92       88.95     17.17 o 
   2  16  -6      108.07      130.82     14.18 o 
   3  16  -6        9.14       -0.10     10.33 o 
   4  16  -6      135.40      133.43     14.62 o 
   5  16  -6       27.41       35.11      9.36 o 
   6  16  -6      102.20       76.42     13.05 o 
   7  16  -6       11.18       12.61     10.74 o 
   8  16  -6       53.77       53.69     19.32 o 
   9  16  -6       29.77       57.71     16.66 o 
  10  16  -6       11.14        6.38     15.41 o 
  11  16  -6       11.77       25.97     17.43 o 
  12  16  -6       43.99       62.31     18.91 o 
  13  16  -6        0.57       -7.37     13.30 o 
   0  18  -6       94.99      107.32     25.19 o 
   1  18  -6        5.47       29.70     14.83 o 
   2  18  -6        8.94       34.25     15.46 o 
   3  18  -6       15.23       -3.67     13.90 o 
   4  18  -6       10.40       26.07     15.13 o 
   5  18  -6        4.39       -8.86     14.13 o 
   6  18  -6        7.83       43.83     15.81 o 
   7  18  -6       30.55       36.96     16.89 o 
   8  18  -6       15.13       18.15     16.25 o 
   9  18  -6        6.81       -9.21     16.06 o 
  10  18  -6        8.01        3.30     17.08 o 
  11  18  -6        4.91      -13.66     17.00 o 
   0  20  -6       89.57       96.62     27.61 o 
   1  20  -6        1.57      -15.63     15.12 o 
   2  20  -6        3.36       -5.30     21.39 o 
   3  20  -6        1.65       -7.89     15.81 o 
   4  20  -6       37.25       49.98     18.37 o 
   5  20  -6       46.29       58.60     18.71 o 
   6  20  -6       31.45       57.31     41.75 o 
   7  20  -6        1.61       14.23     17.10 o 
   8  20  -6        9.97       30.11     28.81 o 
   0  22  -6       26.68       12.42     25.88 o 
   1  22  -6       16.85       15.70     18.18 o 
   2  22  -6       15.41       37.62     19.37 o 
   3  22  -6        1.99      -18.22     34.33 o 
   1   1  -5      528.22      575.03     22.94 o 
   2   1  -5      832.24      808.76     25.90 o 
   3   1  -5     1678.90     1789.31     39.24 o 
   4   1  -5     2471.28     2650.83     49.55 o 
   5   1  -5       92.79      121.12      5.27 o 
   6   1  -5       27.86       40.11      3.73 o 
   7   1  -5     1692.41     1767.94     31.66 o 
   8   1  -5     2739.55     2886.86     50.56 o 
   9   1  -5     2056.71     2143.13     38.94 o 
  10   1  -5      626.22      587.47     17.08 o 
  11   1  -5      581.16      575.53     16.75 o 
  12   1  -5      188.77      190.47      9.39 o 
  13   1  -5       35.08       20.51      6.22 o 
  14   1  -5      153.24      149.12      9.27 o 
  15   1  -5       64.24       51.30      9.30 o 
  16   1  -5       24.49       18.53      8.76 o 
  17   1  -5        6.86        0.66     10.33 o 
  18   1  -5       10.53        4.20     11.80 o 
  19   1  -5      182.75      213.21     24.55 o 
  20   1  -5       10.40        5.69     13.43 o 
   1   3  -5       25.55       30.14      3.91 o 
   2   3  -5     1011.48     1039.35     25.81 o 
   3   3  -5       75.49       84.92      4.92 o 
   4   3  -5     2680.72     2849.34     57.06 o 
   5   3  -5      125.57      110.96      5.71 o 
   6   3  -5      151.00      167.76      6.33 o 
   7   3  -5       75.72       86.67      5.58 o 
   8   3  -5     3644.12     3856.71     65.19 o 
   9   3  -5      268.73      231.34      9.76 o 
  10   3  -5      331.09      312.52     13.07 o 
  11   3  -5      364.58      316.26     13.84 o 
  12   3  -5      436.09      426.86     15.89 o 
  13   3  -5       65.27       65.51      7.71 o 
  14   3  -5      406.26      424.02     18.28 o 
  15   3  -5       24.34       25.38      8.52 o 
  16   3  -5       21.74       22.69      8.96 o 
  17   3  -5       28.08       21.06     11.13 o 
  18   3  -5       13.02       14.31     11.92 o 
  19   3  -5        4.05       -6.01     12.39 o 
  20   3  -5       46.77       43.89     14.75 o 
   1   5  -5      245.97      262.91     14.35 o 
   2   5  -5      167.82      159.69      9.58 o 
   3   5  -5     2618.02     2577.83     61.26 o 
   4   5  -5     1015.37     1090.30     23.66 o 
   5   5  -5      382.87      388.33      9.36 o 
   6   5  -5      227.76      209.41      6.99 o 
   7   5  -5      735.52      824.89     16.56 o 
   8   5  -5      172.97      148.38      6.70 o 
   9   5  -5     1292.99     1264.77     26.48 o 
  10   5  -5       41.42        5.78      5.78 o 
  11   5  -5      148.90      117.42      7.99 o 
  12   5  -5       10.96       -1.12      5.69 o 
  13   5  -5      179.64      175.76     10.16 o 
  14   5  -5       37.47       17.47      7.49 o 
  15   5  -5       66.61       90.20     10.13 o 
  16   5  -5       98.54      105.44     11.82 o 
  17   5  -5        3.46       18.20     11.24 o 
  18   5  -5       15.43        8.92     11.54 o 
  19   5  -5       71.85       98.98     15.28 o 
   1   7  -5      267.51      251.17     15.08 o 
   2   7  -5      200.30      177.69      7.47 o 
   3   7  -5      263.28      286.89     16.13 o 
   4   7  -5      628.59      647.29     17.27 o 
   5   7  -5      164.70      163.03      8.90 o 
   6   7  -5        8.65        2.29      4.02 o 
   7   7  -5      450.66      479.91     13.28 o 
   8   7  -5     1756.45     1874.64     38.08 o 
   9   7  -5      298.56      310.89     16.48 o 
  10   7  -5      339.73      381.08     14.53 o 
  11   7  -5        3.95      -10.97      5.48 o 
  12   7  -5       52.50       31.43      6.93 o 
  13   7  -5       72.78       59.28      7.84 o 
  14   7  -5      124.96      113.93      9.33 o 
  15   7  -5       16.56       18.74      9.21 o 
  16   7  -5       14.27        8.39      9.53 o 
  17   7  -5       58.57       46.73     12.43 o 
  18   7  -5       15.46       24.11     12.29 o 
  19   7  -5        7.01        5.18     12.82 o 
   1   9  -5      291.98      264.28     15.68 o 
   2   9  -5      598.97      576.24     20.27 o 
   3   9  -5      670.83      621.17     17.27 o 
   4   9  -5      677.61      710.58     19.21 o 
   5   9  -5      315.78      364.08     12.24 o 
   6   9  -5      195.22      162.22      7.78 o 
   7   9  -5      720.37      729.12     22.80 o 
   8   9  -5      267.73      266.15     17.07 o 
   9   9  -5      496.68      536.22     26.71 o 
  10   9  -5      239.99      214.57     10.59 o 
  11   9  -5       89.55       74.06      8.43 o 
  12   9  -5       20.69       17.68      6.59 o 
  13   9  -5       49.21       41.96      7.77 o 
  14   9  -5       28.32       36.23      9.55 o 
  15   9  -5       53.76       52.37     10.49 o 
  16   9  -5        6.72        0.78     10.78 o 
  17   9  -5        0.03      -17.07     10.93 o 
  18   9  -5        2.36        1.71     11.89 o 
   1  11  -5      132.74      119.80      9.26 o 
   2  11  -5       73.31       72.57      8.67 o 
   3  11  -5      477.04      466.80     16.13 o 
   4  11  -5      854.64      818.90     35.00 o 
   5  11  -5       42.62       -1.92     11.34 o 
   6  11  -5      174.76      155.53     11.43 o 
   7  11  -5      250.54      198.08     12.58 o 
   8  11  -5      422.67      435.69     18.14 o 
   9  11  -5      486.80      575.70     21.20 o 
  10  11  -5      159.16      159.71     11.22 o 
  11  11  -5       29.84       38.71      8.65 o 
  12  11  -5       42.04       37.79      8.32 o 
  13  11  -5       17.10       35.50      9.34 o 
  14  11  -5       78.25      101.98     11.63 o 
  15  11  -5       91.26       84.85     11.83 o 
  16  11  -5       24.59        5.45     11.45 o 
  17  11  -5       18.89       30.31     12.77 o 
  18  11  -5        7.76       27.36     13.45 o 
   1  13  -5      151.17      123.03     16.10 o 
   2  13  -5      380.60      303.61     52.28 o 
   3  13  -5       66.73       61.49     10.45 o 
   4  13  -5      435.42      392.61     20.60 o 
   5  13  -5       92.50       85.24      9.49 o 
   6  13  -5       89.69       61.96      9.65 o 
   7  13  -5       17.53       10.60      8.17 o 
   8  13  -5      326.61      312.82     17.63 o 
   9  13  -5       28.90       32.66      9.51 o 
  10  13  -5       89.36       83.42     13.85 o 
  11  13  -5       18.03       25.28      9.08 o 
  12  13  -5       47.17       52.25     12.90 o 
  13  13  -5       20.73       32.86     11.08 o 
  14  13  -5      155.35      156.52     14.69 o 
  15  13  -5       13.92        8.79     11.62 o 
  16  13  -5       38.70       26.96     12.77 o 
  17  13  -5        0.48       -3.34     12.17 o 
   1  15  -5       76.96       84.54     21.74 o 
   2  15  -5      129.02      122.92     16.59 o 
   3  15  -5      421.03      434.04     22.66 o 
   4  15  -5       75.07       59.54     11.37 o 
   5  15  -5       23.06       20.82      8.59 o 
   6  15  -5        7.60       -1.82      7.94 o 
   7  15  -5       34.85       34.92     10.39 o 
   8  15  -5       31.95       38.87      9.89 o 
   9  15  -5      119.08      113.99     12.30 o 
  10  15  -5        1.53        2.70     32.09 o 
  11  15  -5       28.51       52.53     16.65 o 
  12  15  -5       36.58       33.90     16.58 o 
  13  15  -5        5.17       21.46     38.47 o 
  14  15  -5       31.09       29.68     12.24 o 
  15  15  -5       32.43       48.68     13.39 o 
   1  17  -5      191.50      162.22     19.76 o 
   2  17  -5       21.61       52.71     15.18 o 
   3  17  -5      213.68      189.98     16.07 o 
   4  17  -5        3.58        3.20     10.18 o 
   5  17  -5        7.72       15.39      9.04 o 
   6  17  -5        2.97        4.06      8.83 o 
   7  17  -5        8.41        0.19     14.15 o 
   8  17  -5       76.40       86.42     18.12 o 
   9  17  -5       38.47       45.79     16.65 o 
  10  17  -5       25.14       21.62     16.36 o 
  11  17  -5        5.61       20.70     16.24 o 
  12  17  -5        4.64       -2.33     16.66 o 
  13  17  -5        4.88        6.14     16.41 o 
  14  17  -5        0.73       -4.22     17.07 o 
   1  19  -5       10.07       -6.96     14.37 o 
   2  19  -5       27.48       14.42     15.48 o 
   3  19  -5       61.80       66.52     13.29 o 
   4  19  -5       24.57       36.92     12.28 o 
   5  19  -5       37.13       44.06     15.83 o 
   6  19  -5        7.84       -0.11     11.83 o 
   7  19  -5       32.64       38.99     17.16 o 
   8  19  -5       44.57       60.79     18.42 o 
   9  19  -5       23.48       17.82     17.23 o 
  10  19  -5        5.88       -7.92     16.89 o 
  11  19  -5       13.40       18.28     18.07 o 
  12  19  -5        3.10      -17.71     22.43 o 
   1  21  -5        8.90        8.56     16.22 o 
   2  21  -5        4.55       13.83     22.08 o 
   3  21  -5       81.21       80.80     19.84 o 
   4  21  -5       40.89       54.37     18.67 o 
   5  21  -5        1.07       10.66     17.28 o 
   6  21  -5        0.41      -10.10     16.70 o 
   7  21  -5       22.24       43.15     19.16 o 
   8  21  -5       68.99       68.14     20.56 o 
   9  21  -5        9.01       16.02     18.71 o 
   1  23  -5       13.81       32.37     21.39 o 
   2  23  -5       34.81       69.45     30.37 o 
   3  23  -5       20.89       52.62     32.61 o 
   4  23  -5       38.02       77.16     21.88 o 
   5  23  -5        0.25       -5.25     17.88 o 
   2   0  -4      198.65      182.19     10.46 o 
   4   0  -4     2189.18     2244.18     59.30 o 
   6   0  -4     6240.54     6393.56    150.94 o 
   8   0  -4     3539.27     3543.55     84.65 o 
  10   0  -4      423.39      401.12     18.58 o 
  12   0  -4      951.08     1022.45     35.16 o 
  14   0  -4      253.34      271.16     21.62 o 
  16   0  -4       57.74       88.09     14.40 o 
  18   0  -4       53.80       48.37     18.14 o 
  20   0  -4       69.07       88.18     22.95 o 
   0   2  -4     1410.75     1728.77     89.37 o 
   1   2  -4     6156.99     7165.12    207.86 o 
   2   2  -4      152.23      160.79     10.97 o 
   3   2  -4     2759.82     3120.75     61.34 o 
   4   2  -4     2956.15     3171.63    110.20 o 
   5   2  -4     2393.78     2513.27     51.40 o 
   6   2  -4     2445.37     2489.33     44.17 o 
   7   2  -4     2018.97     2021.33     33.94 o 
   8   2  -4       40.29       35.75      4.86 o 
   9   2  -4      322.18      286.50      8.78 o 
  10   2  -4      110.59      105.32      6.22 o 
  11   2  -4     3598.45     3684.60     67.30 o 
  12   2  -4      479.35      456.46     16.50 o 
  13   2  -4      282.51      297.57     12.73 o 
  14   2  -4      161.40      150.04      9.82 o 
  15   2  -4      147.36      141.12     10.84 o 
  16   2  -4       15.00        6.16      8.12 o 
  17   2  -4       35.68       23.69     11.21 o 
  18   2  -4       34.72       31.77     12.18 o 
  19   2  -4       82.52       87.02     14.62 o 
  20   2  -4        8.09        2.61     12.67 o 
  21   2  -4        3.50       -9.65     13.49 o 
   0   4  -4     2477.93     2671.91    103.91 o 
   1   4  -4      907.81      967.96     24.27 o 
   2   4  -4      755.63      871.68     22.28 o 
   3   4  -4     1407.80     1556.43     32.31 o 
   4   4  -4      131.16      136.62      5.80 o 
   5   4  -4      703.81      714.32     14.56 o 
   6   4  -4      489.82      426.10     13.19 o 
   7   4  -4      529.06      464.43     13.02 o 
   8   4  -4      177.57      169.82      6.60 o 
   9   4  -4      123.28      123.94      6.15 o 
  10   4  -4      824.38      869.15     20.87 o 
  11   4  -4      835.30      834.71     21.18 o 
  12   4  -4      225.74      226.66     10.98 o 
  13   4  -4       49.10       48.56      7.43 o 
  14   4  -4       94.64       58.53      7.82 o 
  15   4  -4      109.82      113.25     10.30 o 
  16   4  -4       35.67       32.48      9.67 o 
  17   4  -4      116.96       88.76     12.96 o 
  18   4  -4       21.51       21.08     11.60 o 
  19   4  -4        9.67      -10.45     11.64 o 
  20   4  -4       26.47       28.07     13.69 o 
  21   4  -4        5.34      -17.24     14.59 o 
   0   6  -4     5318.09     5503.29    167.95 o 
   1   6  -4     2884.62     2894.80     68.06 o 
   2   6  -4      622.09      606.18     23.12 o 
   3   6  -4       85.28       96.74      4.35 o 
   4   6  -4      762.29      816.21     18.25 o 
   5   6  -4       20.93       22.35      3.31 o 
   6   6  -4     2487.81     2451.10     44.19 o 
   7   6  -4      240.59      218.81     10.76 o 
   8   6  -4       54.87       25.97      4.45 o 
   9   6  -4      225.06      190.52      7.82 o 
  10   6  -4       81.45       60.02      6.04 o 
  11   6  -4      576.93      546.70     16.68 o 
  12   6  -4      247.58      257.42     10.96 o 
  13   6  -4       46.43       29.14      6.96 o 
  14   6  -4        4.57      -12.71      6.36 o 
  15   6  -4       16.11        4.20      7.91 o 
  16   6  -4      122.03      145.85     18.28 o 
  17   6  -4       36.51       27.35     11.54 o 
  18   6  -4       38.99       28.66     11.98 o 
  19   6  -4        4.23       -9.72     11.58 o 
  20   6  -4       15.62       21.57     13.45 o 
   0   8  -4     1790.30     1781.41     69.16 o 
   1   8  -4      310.68      278.58     10.67 o 
   2   8  -4       55.37       79.24      9.82 o 
   3   8  -4      582.85      594.81     14.64 o 
   4   8  -4        9.59        4.93      3.79 o 
   5   8  -4     2319.33     2256.55     43.51 o 
   6   8  -4      184.86      201.63     17.32 o 
   7   8  -4     1007.25      978.49     23.00 o 
   8   8  -4      383.70      372.53     18.62 o 
   9   8  -4      653.92      632.58     18.36 o 
  10   8  -4      377.60      344.00     13.78 o 
  11   8  -4      513.93      502.90     17.04 o 
  12   8  -4      184.02      174.13      9.43 o 
  13   8  -4      148.16      178.71     11.84 o 
  14   8  -4       19.18       11.46      7.64 o 
  15   8  -4       50.48       39.03      9.65 o 
  16   8  -4       19.43       20.85     10.82 o 
  17   8  -4       92.20      103.25     13.87 o 
  18   8  -4       29.62       25.56     12.29 o 
  19   8  -4        3.44      -16.28     11.81 o 
  20   8  -4       27.48       19.77     13.65 o 
   0  10  -4      308.75      271.93     17.90 o 
   1  10  -4       80.68       86.98      7.38 o 
   2  10  -4      821.59      888.83     24.10 o 
   3  10  -4       97.22       90.55      6.37 o 
   4  10  -4     1072.58     1051.87     25.99 o 
   5  10  -4      558.66      556.38     15.56 o 
   6  10  -4     2832.97     2715.10     56.77 o 
   7  10  -4      115.18      118.33      8.07 o 
   8  10  -4      329.89      270.71     12.20 o 
   9  10  -4       94.50       92.41     10.69 o 
  10  10  -4      189.46      190.48     11.69 o 
  11  10  -4       48.96       49.13      8.63 o 
  12  10  -4      232.39      239.65     15.41 o 
  13  10  -4        0.95        3.79      7.59 o 
  14  10  -4       67.80       84.55     10.73 o 
  15  10  -4       10.56        4.66      9.02 o 
  16  10  -4       60.01       65.12     12.71 o 
  17  10  -4       21.40       26.45     12.46 o 
  18  10  -4       69.93       84.67     14.81 o 
  19  10  -4       22.07       22.99     17.88 o 
   0  12  -4      486.72      490.93     26.68 o 
   1  12  -4      651.37      599.71     30.38 o 
   2  12  -4        6.64        0.50      6.80 o 
   3  12  -4      871.68      837.65     27.28 o 
   4  12  -4      626.86      599.13     20.07 o 
   5  12  -4     1040.45      938.97     23.56 o 
   6  12  -4     1018.46     1100.82     26.84 o 
   7  12  -4     1102.49     1151.17     55.33 o 
   8  12  -4      262.89      254.17     14.93 o 
   9  12  -4      187.06      168.51     11.36 o 
  10  12  -4       11.95       17.15      7.97 o 
  11  12  -4      471.60      526.33     21.73 o 
  12  12  -4       98.00      113.78     14.11 o 
  13  12  -4       33.76       61.73     11.26 o 
  14  12  -4       23.21       30.30      9.49 o 
  15  12  -4       20.47       10.24     11.04 o 
  16  12  -4       61.21       78.68     13.77 o 
  17  12  -4      122.36      151.15     16.54 o 
  18  12  -4        9.63       10.36     12.97 o 
   0  14  -4      271.30      223.09     19.34 o 
   1  14  -4      799.81      796.58     27.54 o 
   2  14  -4       46.81       45.32     15.64 o 
   3  14  -4      125.57       82.77     15.48 o 
   4  14  -4        0.27        2.34      9.59 o 
   5  14  -4      543.77      454.81     20.37 o 
   6  14  -4      407.98      362.77     18.58 o 
   7  14  -4       27.56       10.64      8.54 o 
   8  14  -4        7.17       -6.38      8.57 o 
   9  14  -4       17.25        7.39      8.85 o 
  10  14  -4       67.88       83.88     11.49 o 
  11  14  -4      172.01      183.76     16.74 o 
  12  14  -4       12.82       23.91     11.81 o 
  13  14  -4       19.84       25.26     12.49 o 
  14  14  -4       39.79       67.18     12.69 o 
  15  14  -4       67.49       69.34     13.48 o 
  16  14  -4        2.27        9.14     12.14 o 
  17  14  -4      102.21       99.03     15.35 o 
   0  16  -4      909.43     1029.67     69.36 o 
   1  16  -4       83.97      117.26     33.13 o 
   2  16  -4       51.48       43.38     14.62 o 
   3  16  -4       32.51       28.59     13.85 o 
   4  16  -4      336.05      341.94     21.15 o 
   5  16  -4       59.30       58.38      9.84 o 
   6  16  -4      519.47      523.66     23.00 o 
   7  16  -4       72.42       78.98     10.78 o 
   8  16  -4        3.60       -2.28     13.43 o 
   9  16  -4        6.80      -14.03     13.50 o 
  10  16  -4       30.59       46.97     16.17 o 
  11  16  -4       12.27       -4.60     14.67 o 
  12  16  -4       51.73       45.01     17.83 o 
  13  16  -4       19.56       23.66     16.71 o 
  14  16  -4       29.32       40.13     18.82 o 
  15  16  -4       13.76        6.63     13.35 o 
  16  16  -4       33.40       38.65     15.94 o 
   0  18  -4       35.22       52.79     22.43 o 
   1  18  -4       89.99       54.87     15.84 o 
   2  18  -4       25.45       21.54     14.84 o 
   3  18  -4        1.35       -6.94     21.91 o 
   4  18  -4       67.67       96.57     13.69 o 
   5  18  -4      192.89      189.91     16.95 o 
   6  18  -4       54.76       48.78     12.69 o 
   7  18  -4       70.85       75.69     13.59 o 
   8  18  -4       17.63       -0.47     15.52 o 
   9  18  -4       19.79       28.97     16.40 o 
  10  18  -4       52.58       85.60     18.96 o 
  11  18  -4       30.57       22.79     16.91 o 
  12  18  -4        8.29        2.63     17.14 o 
  13  18  -4        6.21      -11.38     17.32 o 
  14  18  -4        1.50        9.45     17.74 o 
   0  20  -4      184.01      167.36     30.37 o 
   1  20  -4       16.39       43.66     16.59 o 
   2  20  -4       28.05       46.63     17.19 o 
   3  20  -4        3.33       -0.17     16.63 o 
   4  20  -4       11.61        4.24     12.47 o 
   5  20  -4       79.25      107.74     15.84 o 
   6  20  -4      101.36      105.02     15.81 o 
   7  20  -4       16.09        4.65     12.68 o 
   8  20  -4        0.84       -2.74     16.40 o 
   9  20  -4        5.82        2.93     17.16 o 
  10  20  -4       30.31       20.56     18.16 o 
  11  20  -4       39.97       36.95     18.90 o 
  12  20  -4        7.38       -5.18     17.99 o 
   0  22  -4      126.70      183.23     33.47 o 
   1  22  -4       40.83       86.69     20.00 o 
   2  22  -4        6.19        7.25     17.41 o 
   3  22  -4        6.58       -4.33     13.45 o 
   4  22  -4       13.09       18.07     14.36 o 
   5  22  -4       48.31       18.12     16.06 o 
   6  22  -4        5.44        9.86     14.22 o 
   7  22  -4       56.26       86.79     19.97 o 
   8  22  -4        4.66        9.30     18.57 o 
   9  22  -4        0.49       -4.81     18.98 o 
  10  22  -4        4.00        5.94     18.77 o 
   0  24  -4       47.69       38.30     27.26 o 
   1  24  -4       33.31       51.13     20.12 o 
   2  24  -4        1.57       11.28     18.47 o 
   3  24  -4       19.55        6.03     18.42 o 
   4  24  -4        2.62       15.42     19.55 o 
   5  24  -4        2.93       -1.97     18.07 o 
   6  24  -4        4.26       -5.89     18.18 o 
   1   1  -3     2625.96     2824.76     72.14 o 
   2   1  -3     4417.38     4717.38     98.20 o 
   3   1  -3     5625.56     5646.29    115.72 o 
   4   1  -3     1002.08      944.16     17.00 o 
   5   1  -3     5360.94     5098.97     80.65 o 
   6   1  -3     3101.42     3524.55     56.48 o 
   7   1  -3      977.17      863.38     15.84 o 
   8   1  -3      578.72      489.57     11.22 o 
   9   1  -3     3864.61     4117.96     65.84 o 
  10   1  -3      451.12      435.50     12.35 o 
  11   1  -3      489.31      527.01     14.20 o 
  12   1  -3      283.94      251.06     10.06 o 
  13   1  -3       72.24       86.08      7.29 o 
  14   1  -3      664.53      638.45     19.23 o 
  15   1  -3      426.74      435.07     18.85 o 
  16   1  -3       33.12       30.19      8.71 o 
  17   1  -3      210.96      196.23     25.35 o 
  18   1  -3       36.68       37.66     11.65 o 
  19   1  -3      205.03      227.04     22.08 o 
  20   1  -3       14.35       28.96     13.21 o 
  21   1  -3       75.26       71.66     17.85 o 
  22   1  -3       15.45      -22.38     13.56 o 
   1   3  -3      718.51      749.02     18.90 o 
   2   3  -3     1057.27     1006.51     29.90 o 
   3   3  -3      614.93      726.07     14.61 o 
   4   3  -3     3203.94     3372.05     59.52 o 
   5   3  -3       79.68       82.57      3.98 o 
   6   3  -3     2342.98     2743.05     49.39 o 
   7   3  -3     3082.55     3440.90     77.21 o 
   8   3  -3     4093.49     4222.35     70.31 o 
   9   3  -3      371.95      371.01     17.96 o 
  10   3  -3      315.40      330.89     11.28 o 
  11   3  -3      381.78      333.47     12.57 o 
  12   3  -3      563.89      556.79     17.57 o 
  13   3  -3      248.18      268.93     12.18 o 
  14   3  -3      981.46      936.14     27.37 o 
  15   3  -3       45.21       31.17      8.79 o 
  16   3  -3       47.34       64.28     10.60 o 
  17   3  -3       45.59       31.33     11.11 o 
  18   3  -3        9.39       16.62     11.13 o 
  19   3  -3       50.24       55.40     13.58 o 
  20   3  -3       49.83       39.82     17.79 o 
  21   3  -3        1.75       11.43     13.66 o 
   1   5  -3     1401.98     1471.70     36.12 o 
   2   5  -3     4455.22     5187.06    101.26 o 
   3   5  -3     3606.73     3522.39     65.78 o 
   4   5  -3     1238.79     1261.93     23.81 o 
   5   5  -3      501.24      581.17     14.60 o 
   6   5  -3      215.70      199.58      7.55 o 
   7   5  -3      526.75      523.61     12.18 o 
   8   5  -3      384.38      379.81     12.41 o 
   9   5  -3      754.80      774.41     18.13 o 
  10   5  -3      512.91      532.99     14.98 o 
  11   5  -3       54.93       42.97      6.62 o 
  12   5  -3      419.80      376.69     14.77 o 
  13   5  -3      407.16      408.63     15.96 o 
  14   5  -3       76.13       40.89      7.62 o 
  15   5  -3      192.38      179.96     12.06 o 
  16   5  -3       31.57       21.29      9.43 o 
  17   5  -3       30.08       25.92     11.16 o 
  18   5  -3       13.37        5.31     10.82 o 
  19   5  -3       54.70      101.05     15.04 o 
  20   5  -3       25.42       -3.89     12.49 o 
  21   5  -3       15.85        4.55     13.29 o 
   1   7  -3     5643.46     5579.71    129.07 o 
   2   7  -3     1286.74     1314.80     30.53 o 
   3   7  -3     2057.68     2101.95     43.58 o 
   4   7  -3     2014.24     1924.51     42.69 o 
   5   7  -3      495.03      507.67     15.64 o 
   6   7  -3       43.57       39.84      3.81 o 
   7   7  -3      213.76      240.36      8.73 o 
   8   7  -3      872.34      803.10     18.45 o 
   9   7  -3      963.35      833.38     21.56 o 
  10   7  -3      152.90      149.88      8.56 o 
  11   7  -3       72.38       56.95      6.41 o 
  12   7  -3       66.26       55.35      6.91 o 
  13   7  -3        8.34       -0.06      6.21 o 
  14   7  -3      304.86      280.69     17.90 o 
  15   7  -3       51.75       30.35      9.30 o 
  16   7  -3       43.68       55.66     14.34 o 
  17   7  -3       42.56       20.53     10.87 o 
  18   7  -3        3.23        3.54     10.73 o 
  19   7  -3       53.53       47.77     13.13 o 
  20   7  -3       16.00       22.03     12.79 o 
  21   7  -3        2.15       -0.37     12.95 o 
   1   9  -3      479.50      487.08     16.93 o 
   2   9  -3     2614.66     2469.69     64.95 o 
   3   9  -3     1484.64     1469.66     34.23 o 
   4   9  -3      510.35      483.15     13.35 o 
   5   9  -3      966.00      951.74     20.68 o 
   6   9  -3       19.12       17.85      5.38 o 
   7   9  -3      794.88      876.07     21.03 o 
   8   9  -3     1778.73     1901.33     41.11 o 
   9   9  -3     1205.51     1259.11     40.23 o 
  10   9  -3      175.81      201.08     14.29 o 
  11   9  -3       49.87       27.90      7.47 o 
  12   9  -3      538.33      526.97     17.92 o 
  13   9  -3       46.33       51.19      7.63 o 
  14   9  -3      218.77      201.77     13.53 o 
  15   9  -3      178.18      177.24     13.44 o 
  16   9  -3       10.00       -5.41     10.14 o 
  17   9  -3       29.24       20.98     14.19 o 
  18   9  -3       41.73       41.75     12.85 o 
  19   9  -3       16.20       23.51     12.88 o 
  20   9  -3       15.50       11.55     15.59 o 
   1  11  -3     1761.68     1679.02     46.19 o 
   2  11  -3      460.95      465.22     20.67 o 
   3  11  -3     2784.81     2669.53     71.12 o 
   4  11  -3      433.19      422.73     14.34 o 
   5  11  -3       44.05       41.52      5.49 o 
   6  11  -3      375.39      373.11     15.38 o 
   7  11  -3     1201.67     1256.51     31.77 o 
   8  11  -3       97.33       77.47      7.75 o 
   9  11  -3     1328.50     1279.33     36.53 o 
  10  11  -3      394.38      395.04     17.34 o 
  11  11  -3       44.51       35.71      8.12 o 
  12  11  -3      116.64      102.46     10.43 o 
  13  11  -3      163.67      155.10     13.46 o 
  14  11  -3      171.03      176.89     14.93 o 
  15  11  -3       95.93      106.31     13.70 o 
  16  11  -3        2.71       -0.19     11.06 o 
  17  11  -3        0.98       -5.06     11.25 o 
  18  11  -3        6.07       -3.42     12.20 o 
  19  11  -3       99.27      133.99     16.50 o 
  20  11  -3       10.41       24.92     14.23 o 
   1  13  -3       31.78       12.31      6.73 o 
   2  13  -3      998.23      892.03     28.11 o 
   3  13  -3      107.56      102.11      9.59 o 
   4  13  -3     1654.77     1614.28     47.59 o 
   5  13  -3      252.04      215.14     11.79 o 
   6  13  -3       58.21       55.75     11.54 o 
   7  13  -3      338.37      289.83     14.23 o 
   8  13  -3     1739.22     1835.16     66.99 o 
   9  13  -3      391.20      451.37     19.80 o 
  10  13  -3      168.79      194.00     12.60 o 
  11  13  -3       56.07       45.14     11.97 o 
  12  13  -3      169.90      152.17     15.67 o 
  13  13  -3        8.04       30.32     12.27 o 
  14  13  -3      372.60      363.63     24.42 o 
  15  13  -3        2.68       24.22     11.48 o 
  16  13  -3        0.30        7.46     11.34 o 
  17  13  -3       10.18       17.74     12.40 o 
  18  13  -3       47.20       65.76     16.04 o 
  19  13  -3        9.24       25.85     16.05 o 
   1  15  -3      151.04      148.12     18.30 o 
   2  15  -3      845.85      869.97     41.59 o 
   3  15  -3     1362.30     1310.11     75.40 o 
   4  15  -3      108.70       96.65     10.67 o 
   5  15  -3       10.57        8.34      8.80 o 
   6  15  -3      165.94      161.50     12.62 o 
   7  15  -3      665.14      663.93     26.40 o 
   8  15  -3       81.16       70.90     12.18 o 
   9  15  -3      105.08       67.57     15.91 o 
  10  15  -3       68.04       31.66     15.07 o 
  11  15  -3       15.83        9.91     15.03 o 
  12  15  -3       80.52       61.09     13.78 o 
  13  15  -3       26.70       21.35     12.86 o 
  14  15  -3       65.81       63.98     14.52 o 
  15  15  -3       91.22       88.87     16.37 o 
  16  15  -3       47.85       49.05     15.44 o 
  17  15  -3        2.28       -2.87     12.65 o 
  18  15  -3        3.21        7.97     13.20 o 
   1  17  -3      141.20       99.94     17.19 o 
   2  17  -3       96.02       84.14     16.30 o 
   3  17  -3      317.73      309.63     25.10 o 
   4  17  -3      269.42      292.22     23.15 o 
   5  17  -3      141.14      139.72     12.45 o 
   6  17  -3       50.75       47.95     11.91 o 
   7  17  -3       37.57       37.69     11.84 o 
   8  17  -3      273.42      264.56     24.51 o 
   9  17  -3      141.63      138.45     20.04 o 
  10  17  -3        5.62        3.86     14.92 o 
  11  17  -3       17.51       11.19     16.02 o 
  12  17  -3        8.40        5.52     16.21 o 
  13  17  -3        2.13      -17.12     16.16 o 
  14  17  -3       36.89       46.92     18.98 o 
  15  17  -3        3.79       12.39     17.79 o 
  16  17  -3        4.39        3.24     12.72 o 
   1  19  -3        2.90        5.83     14.10 o 
   2  19  -3      118.41      104.82     18.04 o 
   3  19  -3      252.64      235.45     22.90 o 
   4  19  -3        1.44       -2.25     11.13 o 
   5  19  -3       35.14        7.10     11.80 o 
   6  19  -3       10.66       -1.49     11.51 o 
   7  19  -3       40.22       37.53     13.19 o 
   8  19  -3      161.04      183.83     18.34 o 
   9  19  -3       27.47       47.55     17.08 o 
  10  19  -3       39.93       36.13     17.49 o 
  11  19  -3        9.10       13.17     17.29 o 
  12  19  -3       10.59       11.81     18.22 o 
  13  19  -3       46.95       67.53     20.68 o 
  14  19  -3       11.66       14.12     17.74 o 
  15  19  -3       16.42       12.83     18.90 o 
   1  21  -3       25.68       12.02     16.30 o 
   2  21  -3       62.15       35.54     17.73 o 
   3  21  -3       98.75      110.69     20.08 o 
   4  21  -3       14.31       24.96     13.27 o 
   5  21  -3        0.88        9.06     12.94 o 
   6  21  -3        7.29        6.96     12.85 o 
   7  21  -3       11.42       15.76     13.44 o 
   8  21  -3       58.88       49.34     14.95 o 
   9  21  -3       13.10        2.26     17.81 o 
  10  21  -3       34.14       32.17     19.67 o 
  11  21  -3        1.80        4.16     26.92 o 
  12  21  -3        0.80      -17.08     18.32 o 
  13  21  -3       21.01       22.06     22.43 o 
   1  23  -3        9.66        0.90     17.93 o 
   2  23  -3       28.21       12.78     18.26 o 
   3  23  -3       26.18       38.28     15.32 o 
   4  23  -3      124.10      164.74     31.06 o 
   5  23  -3        3.81       31.25     19.69 o 
   6  23  -3       11.62       31.94     28.47 o 
   7  23  -3        1.94       22.97     18.67 o 
   8  23  -3       34.43       47.52     20.13 o 
   9  23  -3        2.67       18.54     18.62 o 
  10  23  -3       14.21       -4.62     19.06 o 
   1  25  -3       10.64       13.32     19.72 o 
   2  25  -3        5.29       -0.39     19.14 o 
   3  25  -3       31.44       21.05     19.76 o 
   4  25  -3        2.25       -0.18     18.85 o 
   5  25  -3       11.08       -0.34     21.39 o 
   6  25  -3        4.68        9.53     19.70 o 
   4   0  -2     4218.27     4453.14     94.80 o 
   6   0  -2    26197.79    30253.12    631.81 o 
   8   0  -2     1390.08     1509.00     34.77 o 
  10   0  -2     1328.93     1421.02     36.46 o 
  12   0  -2     2581.22     2496.95     75.01 o 
  14   0  -2     2461.61     2563.00     94.18 o 
  16   0  -2      700.16      797.55     66.60 o 
  18   0  -2      687.35      712.68     43.65 o 
  20   0  -2       53.91       57.70     19.15 o 
  22   0  -2      150.61      126.77     25.04 o 
   0   2  -2    16346.84    17722.01    655.20 o 
   1   2  -2    18187.78    20059.20    635.52 o 
   2   2  -2     2340.04     2128.91     65.61 o 
   3   2  -2    15514.39    16827.45    327.89 o 
   4   2  -2     5968.91     6364.82    111.21 o 
   5   2  -2     5620.27     6066.98     98.56 o 
   6   2  -2      153.71      123.68      6.18 o 
   7   2  -2      416.93      518.80     10.66 o 
   8   2  -2       79.29       79.53      4.35 o 
   9   2  -2      521.18      583.72     13.63 o 
  10   2  -2      114.30       99.12      5.48 o 
  11   2  -2     2396.95     2346.28     47.87 o 
  12   2  -2      228.79      195.49      9.93 o 
  13   2  -2      236.65      242.92     11.18 o 
  14   2  -2      255.75      239.54     11.87 o 
  15   2  -2       43.65       58.71      9.11 o 
  16   2  -2       85.83       99.45     13.22 o 
  17   2  -2      296.06      244.10     17.94 o 
  18   2  -2      172.27      143.16     15.55 o 
  19   2  -2       58.22       57.30     13.12 o 
  20   2  -2       22.71       10.95     12.95 o 
  21   2  -2       26.02       26.66     13.40 o 
  22   2  -2       65.83       59.87     15.63 o 
   0   4  -2     8378.36     7863.57    237.96 o 
   1   4  -2     3243.94     3125.97     88.03 o 
   2   4  -2     4180.05     4613.41     91.08 o 
   3   4  -2     1059.22      963.68     20.67 o 
   4   4  -2     1267.25     1384.07     30.62 o 
   5   4  -2     3411.38     3609.69     63.54 o 
   6   4  -2     6357.28     7110.31    128.84 o 
   7   4  -2     4095.73     4453.46     90.06 o 
   8   4  -2       84.04       86.46      4.93 o 
   9   4  -2       95.30       75.03      5.15 o 
  10   4  -2      419.76      423.92     12.29 o 
  11   4  -2     2523.15     2488.32     52.78 o 
  12   4  -2      201.80      196.78     10.53 o 
  13   4  -2      214.10      229.81     10.80 o 
  14   4  -2      380.23      387.26     19.01 o 
  15   4  -2      237.35      233.66     13.06 o 
  16   4  -2       91.25      102.07     13.22 o 
  17   4  -2       28.25       18.10     14.14 o 
  18   4  -2       29.09        9.76     11.33 o 
  19   4  -2        7.52       -3.04     10.83 o 
  20   4  -2        5.01       -7.05     11.34 o 
  21   4  -2        5.26      -23.64     12.17 o 
  22   4  -2        5.25       -3.72     13.59 o 
   0   6  -2    15342.64    15011.63    534.35 o 
   1   6  -2      346.32      333.70     23.58 o 
   2   6  -2     1420.62     1374.11     30.05 o 
   3   6  -2      484.63      419.15      9.85 o 
   4   6  -2     1153.10     1049.49     18.96 o 
   5   6  -2      114.27       97.01      4.23 o 
   6   6  -2      756.57      654.83     13.99 o 
   7   6  -2      916.47      905.85     19.47 o 
   8   6  -2      104.58       91.60      5.32 o 
   9   6  -2      149.64      131.17      6.87 o 
  10   6  -2      331.47      328.03     15.18 o 
  11   6  -2      433.38      495.52     16.70 o 
  12   6  -2      608.90      592.64     18.28 o 
  13   6  -2      618.13      636.24     19.76 o 
  14   6  -2       17.62        1.54      7.74 o 
  15   6  -2      113.10       76.27     10.51 o 
  16   6  -2       44.57       31.50     11.13 o 
  17   6  -2       55.62       41.57     11.73 o 
  18   6  -2       13.81       -2.99     10.83 o 
  19   6  -2        5.93      -13.68     10.58 o 
  20   6  -2        3.90      -16.13     10.96 o 
  21   6  -2       13.36       -1.88     12.71 o 
  22   6  -2       29.02       45.79     14.99 o 
   0   8  -2      528.01      668.39     62.28 o 
   1   8  -2     9115.93     9001.67    228.69 o 
   2   8  -2     1638.97     1712.59     47.65 o 
   3   8  -2      108.84      106.82      5.58 o 
   4   8  -2      109.77      119.65      5.00 o 
   5   8  -2      393.95      267.24      8.11 o 
   6   8  -2      438.89      440.87     12.67 o 
   7   8  -2      885.60      846.25     18.79 o 
   8   8  -2      275.16      241.92     10.35 o 
   9   8  -2      194.75      163.82      8.68 o 
  10   8  -2      342.99      371.41     14.23 o 
  11   8  -2     1457.79     1390.23     37.79 o 
  12   8  -2       86.39       80.94      7.43 o 
  13   8  -2       51.07       39.83      7.71 o 
  14   8  -2      293.44      244.97     14.41 o 
  15   8  -2      114.31      113.52     13.20 o 
  16   8  -2       11.89       18.13     10.64 o 
  17   8  -2      138.90      130.98     20.67 o 
  18   8  -2       77.37       65.77     12.87 o 
  19   8  -2        0.26       -2.23     11.20 o 
  20   8  -2        2.54       -6.77     11.78 o 
  21   8  -2       10.47       14.14     13.18 o 
   0  10  -2    12079.37    12126.86    433.10 o 
   1  10  -2       14.98       14.29     19.32 o 
   2  10  -2     4342.94     4319.83    111.76 o 
   3  10  -2     1641.41     1714.90     45.63 o 
   4  10  -2     1883.52     1957.85     46.42 o 
   5  10  -2      614.43      692.83     17.58 o 
   6  10  -2     2599.08     2540.92     53.01 o 
   7  10  -2      497.34      418.43     14.32 o 
   8  10  -2       27.88       21.07      9.07 o 
   9  10  -2      189.91      177.55      9.71 o 
  10  10  -2      400.00      365.78     15.49 o 
  11  10  -2      180.72      174.68     13.35 o 
  12  10  -2     1145.31     1128.08     31.71 o 
  13  10  -2       81.52       74.71      9.99 o 
  14  10  -2       11.96        5.43      8.72 o 
  15  10  -2       16.34        1.48      9.99 o 
  16  10  -2       77.19       82.73     13.04 o 
  17  10  -2        0.19        5.08     11.31 o 
  18  10  -2      148.55      164.18     16.81 o 
  19  10  -2        5.10      -10.69     11.54 o 
  20  10  -2        9.08       -0.68     12.41 o 
  21  10  -2       18.45       43.82     27.61 o 
   0  12  -2     2137.51     2535.72     95.64 o 
   1  12  -2     1722.61     1680.14     47.79 o 
   2  12  -2       76.86       70.66     17.28 o 
   3  12  -2        8.59       -3.75      5.79 o 
   4  12  -2      920.28      876.16     29.52 o 
   5  12  -2      355.83      327.19     15.61 o 
   6  12  -2      967.63      927.38     27.48 o 
   7  12  -2      701.54      718.39     28.51 o 
   8  12  -2      277.05      289.05     14.06 o 
   9  12  -2       59.92       42.22      8.22 o 
  10  12  -2      501.72      516.71     21.16 o 
  11  12  -2     1319.18     1327.33     38.54 o 
  12  12  -2       62.71       70.52     13.38 o 
  13  12  -2       53.54       44.76     13.17 o 
  14  12  -2       38.62       44.67     13.16 o 
  15  12  -2      136.84      155.32     15.08 o 
  16  12  -2       59.11       75.71     13.29 o 
  17  12  -2       20.61       22.04     14.46 o 
  18  12  -2        2.90        0.17     12.05 o 
  19  12  -2        0.20        3.70     12.71 o 
  20  12  -2        8.34       11.53     13.60 o 
   0  14  -2     2254.76     2231.88    124.57 o 
   1  14  -2      879.97      891.29     52.45 o 
   2  14  -2      547.73      614.01     65.22 o 
   3  14  -2      173.63      111.22     15.32 o 
   4  14  -2      356.45      358.39     18.88 o 
   5  14  -2     1531.78     1486.43     54.75 o 
   6  14  -2      274.11      360.58     24.06 o 
   7  14  -2      906.75      980.61     33.19 o 
   8  14  -2      241.81      212.46     16.28 o 
   9  14  -2      153.28      181.04     13.88 o 
  10  14  -2       65.88       77.42     29.55 o 
  11  14  -2     1026.80     1130.98     48.60 o 
  12  14  -2      108.20      127.51     15.20 o 
  13  14  -2      113.08      116.83     15.56 o 
  14  14  -2        8.97       22.65     12.78 o 
  15  14  -2      161.89      143.70     17.75 o 
  16  14  -2       35.12       41.01     12.71 o 
  17  14  -2       37.30       38.29     13.12 o 
  18  14  -2       15.73        5.59     14.86 o 
  19  14  -2       16.86       20.37     13.64 o 
   0  16  -2     1427.29     1543.47     93.51 o 
   1  16  -2      106.20      104.27     18.63 o 
   2  16  -2      268.40      213.34     27.43 o 
   3  16  -2       60.84       55.65     23.29 o 
   4  16  -2      447.22      407.40     27.44 o 
   5  16  -2      334.20      365.19     19.89 o 
   6  16  -2      669.27      718.08     43.53 o 
   7  16  -2        6.88        6.60     10.69 o 
   8  16  -2       26.94       25.14     13.43 o 
   9  16  -2       14.22      -15.01     13.98 o 
  10  16  -2       37.13       19.26     39.51 o 
  11  16  -2       66.19       86.73     34.68 o 
  12  16  -2       72.92       69.15     18.40 o 
  13  16  -2       80.35       72.51     18.57 o 
  14  16  -2        6.14        8.87     12.87 o 
  15  16  -2        6.68        6.79     13.63 o 
  16  16  -2       21.38       37.96     15.01 o 
  17  16  -2       12.23       21.62     13.43 o 
  18  16  -2       11.09       19.33     13.78 o 
   0  18  -2       58.94       46.24     21.39 o 
   1  18  -2      221.81      227.10     21.84 o 
   2  18  -2      224.28      205.40     28.12 o 
   3  18  -2       70.01       79.89     15.86 o 
   4  18  -2        1.51        9.08     10.59 o 
   5  18  -2      389.38      432.65     24.33 o 
   6  18  -2       28.52       50.27     12.35 o 
   7  18  -2       86.48       77.22     13.90 o 
   8  18  -2      113.38      116.87     15.15 o 
   9  18  -2        3.64        5.48     15.09 o 
  10  18  -2       30.53       26.50     16.42 o 
  11  18  -2      269.38      293.76     27.65 o 
  12  18  -2       29.73       62.26     18.46 o 
  13  18  -2       10.28       19.72     17.29 o 
  14  18  -2       19.31       16.73     28.64 o 
  15  18  -2       12.78       51.66     20.19 o 
  16  18  -2        9.23        7.34     19.41 o 
   0  20  -2      269.49      280.19     35.89 o 
   1  20  -2       34.11       25.23     14.75 o 
   2  20  -2       27.18        5.90     14.88 o 
   3  20  -2       23.44      -10.95     14.39 o 
   4  20  -2       17.96       19.86     12.29 o 
   5  20  -2       12.61       17.97     12.19 o 
   6  20  -2      140.15      145.69     16.76 o 
   7  20  -2       55.16       65.47     14.34 o 
   8  20  -2        0.91      -10.67     12.44 o 
   9  20  -2        8.56       12.52     24.50 o 
  10  20  -2       29.24       26.79     18.03 o 
  11  20  -2       19.22       -8.38     25.88 o 
  12  20  -2       13.48       -6.84     17.88 o 
  13  20  -2        3.13      -11.70     30.54 o 
  14  20  -2        4.37        7.51     18.65 o 
  15  20  -2        1.02      -18.47     25.53 o 
   0  22  -2       27.86       31.06     23.81 o 
   1  22  -2       32.05       32.73     17.32 o 
   2  22  -2        4.95      -13.03     15.35 o 
   3  22  -2        1.78       -2.78     16.54 o 
   4  22  -2       21.99       42.38     14.53 o 
   5  22  -2      125.76      150.59     22.89 o 
   6  22  -2       44.50       86.22     20.46 o 
   7  22  -2       44.11       61.25     20.04 o 
   8  22  -2        0.54      -24.55     16.80 o 
   9  22  -2        0.95       10.66     18.16 o 
  10  22  -2        2.31       -0.32     18.42 o 
  11  22  -2       30.38       19.48     20.04 o 
  12  22  -2        2.64       19.14     19.88 o 
   0  24  -2       46.40       21.05     27.26 o 
   1  24  -2       27.77       19.26     27.78 o 
   2  24  -2       39.13       26.22     19.52 o 
   3  24  -2       28.28        7.52     18.77 o 
   4  24  -2       15.15       29.95     20.13 o 
   5  24  -2       34.21       49.31     21.34 o 
   6  24  -2        4.09       19.52     19.01 o 
   7  24  -2       33.90       21.08     22.26 o 
   8  24  -2       13.57       16.58     19.76 o 
   9  24  -2        2.31       14.87     19.83 o 
  10  24  -2        7.43        7.96     20.08 o 
   0  26  -2        6.09      -20.01     26.57 o 
   1  26  -2        3.74       -7.44     19.52 o 
   2  26  -2        0.40      -16.19     19.03 o 
   3  26  -2        6.48       -9.09     19.27 o 
   4  26  -2        1.92       13.44     20.23 o 
   5  26  -2       15.07       34.76     21.84 o 
   1   1  -1    14157.80    10337.60   1190.47 o 
   2   1  -1      745.07      573.96     16.51 o 
   4   1  -1    10456.29    10431.71    179.84 o 
   5   1  -1     2663.84     2817.56     45.28 o 
   6   1  -1      595.87      619.43     11.49 o 
   7   1  -1     1367.41     1349.29     32.74 o 
   8   1  -1     2755.68     2982.20     48.58 o 
   9   1  -1     1432.70     1512.77     46.71 o 
  10   1  -1     1113.14     1172.37     25.43 o 
  11   1  -1      609.17      642.58     16.75 o 
  12   1  -1      210.03      216.08      9.09 o 
  13   1  -1     1734.01     1832.45     38.87 o 
  14   1  -1      803.15      888.47     25.27 o 
  15   1  -1     2435.91     2474.17     59.40 o 
  16   1  -1      249.01      287.92     18.06 o 
  17   1  -1      276.61      307.72     25.35 o 
  18   1  -1       51.40       93.88     13.86 o 
  19   1  -1      336.94      353.40     21.66 o 
  20   1  -1        0.88       24.35     12.26 o 
  21   1  -1       89.56       65.49     15.72 o 
  22   1  -1        3.27       -7.13     13.33 o 
   1   3  -1     9991.87    10077.97    203.41 o 
   2   3  -1     7430.70     7147.95    121.52 o 
   3   3  -1    13825.40    14751.27    252.81 o 
   4   3  -1     5115.52     5107.07    134.66 o 
   5   3  -1       89.65      102.86      4.11 o 
   6   3  -1       86.31       61.69      3.84 o 
   7   3  -1      294.70      288.82      7.66 o 
   8   3  -1     6789.33     7914.03    136.25 o 
   9   3  -1     2905.95     3218.94     60.59 o 
  10   3  -1     1139.19     1194.76     27.13 o 
  11   3  -1       75.14       72.60      6.07 o 
  12   3  -1      348.35      352.37     13.53 o 
  13   3  -1      309.22      343.14     20.76 o 
  14   3  -1     1736.93     1747.08     41.30 o 
  15   3  -1       78.45       50.29      9.85 o 
  16   3  -1       51.98       31.77     11.27 o 
  17   3  -1        1.03       -7.90     10.14 o 
  18   3  -1       85.35      107.34     14.03 o 
  19   3  -1        0.76      -16.73     10.77 o 
  20   3  -1       10.88        4.06     11.84 o 
  21   3  -1       14.86        2.67     12.81 o 
  22   3  -1        9.79        3.84     13.55 o 
   1   5  -1     5993.42     5460.12    138.46 o 
   2   5  -1     2209.57     2388.20     47.70 o 
   3   5  -1     5408.95     4832.97     83.54 o 
   4   5  -1     2721.17     2688.32     45.44 o 
   5   5  -1      232.13      226.85      7.60 o 
   6   5  -1      596.15      635.25     13.46 o 
   7   5  -1      899.77      884.42     17.51 o 
   8   5  -1     1912.02     1969.41     45.07 o 
   9   5  -1      494.71      549.10     14.73 o 
  10   5  -1     1735.72     1945.03     41.96 o 
  11   5  -1      168.03      158.70      8.05 o 
  12   5  -1      452.39      432.38     20.75 o 
  13   5  -1      623.86      722.20     20.71 o 
  14   5  -1       64.48       43.36      8.55 o 
  15   5  -1      296.65      246.56     16.10 o 
  16   5  -1      177.69      176.25     15.11 o 
  17   5  -1        9.32      -15.30      9.94 o 
  18   5  -1        5.51       -4.59     11.85 o 
  19   5  -1       37.31       30.91     12.29 o 
  20   5  -1        8.07       -4.44     11.64 o 
  21   5  -1        1.73       -8.04     12.26 o 
  22   5  -1       27.97       18.20     14.14 o 
   1   7  -1     4751.31     4983.23    125.21 o 
   2   7  -1     9186.06     8843.91    195.86 o 
   3   7  -1     2378.63     2376.72     44.95 o 
   4   7  -1     2519.65     2474.20     43.34 o 
   5   7  -1      406.85      414.95     10.33 o 
   6   7  -1      155.77      154.34      5.91 o 
   7   7  -1      757.84      744.04     17.95 o 
   8   7  -1      922.86      908.49     21.10 o 
   9   7  -1      344.87      326.37     12.41 o 
  10   7  -1      268.99      242.60     10.76 o 
  11   7  -1       51.53       38.66      5.27 o 
  12   7  -1      223.76      186.68      8.83 o 
  13   7  -1       90.68       95.18      8.74 o 
  14   7  -1      882.89      918.30     27.40 o 
  15   7  -1       57.40       49.54     11.31 o 
  16   7  -1       77.94       42.02     16.04 o 
  17   7  -1       59.81       54.11     12.06 o 
  18   7  -1       44.69       41.79     12.14 o 
  19   7  -1        0.29      -10.00     10.79 o 
  20   7  -1       17.39        3.11     11.91 o 
  21   7  -1        2.45       16.31     18.83 o 
  22   7  -1        7.41      -10.43     13.17 o 
   1   9  -1     4056.25     4173.31    105.63 o 
   2   9  -1     1485.00     1731.33     41.73 o 
   3   9  -1     7073.34     7070.40    162.87 o 
   4   9  -1      514.88      516.25     14.25 o 
   5   9  -1      880.62      855.42     18.35 o 
   6   9  -1       76.45       83.66      5.38 o 
   7   9  -1       52.23       51.42      5.66 o 
   8   9  -1      446.24      364.54     13.01 o 
   9   9  -1      405.63      422.10     14.46 o 
  10   9  -1        4.64       -3.71      4.96 o 
  11   9  -1       20.96        0.74      5.64 o 
  12   9  -1       87.42       57.47      6.95 o 
  13   9  -1      286.91      253.95     13.12 o 
  14   9  -1      323.55      284.33     14.81 o 
  15   9  -1      728.55      779.55     35.76 o 
  16   9  -1       46.69       45.00     12.04 o 
  17   9  -1       24.83       27.64     11.34 o 
  18   9  -1        7.82       10.36     11.95 o 
  19   9  -1       40.23       72.43     13.76 o 
  20   9  -1       22.16       38.82     13.35 o 
  21   9  -1       45.32       41.42     14.23 o 
   1  11  -1      590.96      501.17     17.90 o 
   2  11  -1      127.33      121.80      8.58 o 
   3  11  -1     4630.55     4811.25    123.79 o 
   4  11  -1      297.26      366.38     21.02 o 
   5  11  -1      416.80      460.93     17.70 o 
   6  11  -1      155.27      133.93      8.11 o 
   7  11  -1      616.33      573.95     18.49 o 
   8  11  -1       80.28       83.09      7.45 o 
   9  11  -1      483.39      440.25     21.62 o 
  10  11  -1      145.14      110.96     10.74 o 
  11  11  -1      111.59      105.89     13.07 o 
  12  11  -1      101.45       82.89     11.79 o 
  13  11  -1      347.96      372.54     18.63 o 
  14  11  -1      166.49      165.43     14.92 o 
  15  11  -1      326.90      289.03     18.62 o 
  16  11  -1       13.69       21.57     11.09 o 
  17  11  -1       39.35       43.98     12.47 o 
  18  11  -1        6.59       16.86     11.90 o 
  19  11  -1       67.36       73.28     14.46 o 
  20  11  -1        0.64       12.16     13.15 o 
   1  13  -1     1425.86     1316.57     54.53 o 
   2  13  -1     1104.71     1018.53     46.11 o 
   3  13  -1      109.62      105.40     23.95 o 
   4  13  -1      532.99      494.59     21.07 o 
   5  13  -1       34.66       34.13      7.31 o 
   6  13  -1       39.34       33.80      7.67 o 
   7  13  -1      354.75      348.20     24.51 o 
   8  13  -1     1496.92     1629.08     56.47 o 
   9  13  -1      365.77      472.56     21.98 o 
  10  13  -1      969.23     1173.90     46.76 o 
  11  13  -1      136.89      121.59     14.58 o 
  12  13  -1      201.60      203.00     17.57 o 
  13  13  -1       23.37       48.06     20.76 o 
  14  13  -1      352.95      380.21     24.50 o 
  15  13  -1       58.31       82.77     12.86 o 
  16  13  -1       48.88       72.85     13.20 o 
  17  13  -1       12.66       22.56     11.71 o 
  18  13  -1        8.32        9.02     12.28 o 
  19  13  -1        0.22       -0.94     12.68 o 
  20  13  -1       12.66       19.16     13.74 o 
   1  15  -1     1182.51     1052.05     47.70 o 
   2  15  -1      258.31      231.07     19.40 o 
   3  15  -1      501.53      447.29     33.04 o 
   4  15  -1      537.79      509.18     23.77 o 
   5  15  -1      236.82      211.57     13.57 o 
   6  15  -1       32.77       37.19      9.16 o 
   7  15  -1       12.61       43.35      9.40 o 
   8  15  -1     1645.80     1638.73     58.88 o 
   9  15  -1      127.80      148.76     19.03 o 
  10  15  -1      434.17      451.63     31.59 o 
  11  15  -1       40.30       47.84     36.23 o 
  12  15  -1       90.77       96.41     14.98 o 
  13  15  -1       92.28       98.94     15.46 o 
  14  15  -1       79.35       71.93     14.86 o 
  15  15  -1       31.54       14.48     13.27 o 
  16  15  -1       10.90       25.56     12.08 o 
  17  15  -1       18.22        9.55     12.12 o 
  18  15  -1        2.12       -5.09     12.53 o 
  19  15  -1       31.37       53.75     15.10 o 
   1  17  -1      465.01      511.88     30.12 o 
   2  17  -1      688.98      724.82     64.18 o 
   3  17  -1      474.72      490.76     25.98 o 
   4  17  -1      251.05      195.08     21.74 o 
   5  17  -1       84.70       70.36     12.67 o 
   6  17  -1      150.96      129.43     14.57 o 
   7  17  -1      217.64      184.57     21.56 o 
   8  17  -1      115.83      125.52     14.65 o 
   9  17  -1       16.76        1.45     17.08 o 
  10  17  -1       78.73       89.92     17.63 o 
  11  17  -1       23.44        1.49     15.21 o 
  12  17  -1       44.02       66.37     17.59 o 
  13  17  -1       17.15       17.31     16.49 o 
  14  17  -1       71.92       90.72     19.97 o 
  15  17  -1       11.39       24.13     18.32 o 
  16  17  -1       32.41       44.23     15.53 o 
  17  17  -1        1.57       -5.27     12.55 o 
   1  19  -1      151.63      125.07     17.43 o 
   2  19  -1       77.19       60.35     15.25 o 
   3  19  -1       55.40       46.65     14.86 o 
   4  19  -1      159.44      198.88     17.12 o 
   5  19  -1       43.08       25.77     11.73 o 
   6  19  -1       43.85       55.12     18.12 o 
   7  19  -1       24.84       36.60     12.36 o 
   8  19  -1      251.25      293.74     21.08 o 
   9  19  -1       87.04      118.13     36.06 o 
  10  19  -1        4.79       -3.79     16.05 o 
  11  19  -1       12.09      -25.35     15.73 o 
  12  19  -1       15.68       21.93     21.39 o 
  13  19  -1       24.24        6.24     17.39 o 
  14  19  -1       32.94       21.33     18.49 o 
  15  19  -1        0.63       -2.05     26.22 o 
  16  19  -1        2.17       -7.72     26.40 o 
   1  21  -1       51.04       57.81     17.32 o 
   2  21  -1       85.98       96.46     18.66 o 
   3  21  -1       78.23       90.48     18.22 o 
   4  21  -1       16.88       25.37     16.40 o 
   5  21  -1       25.45       29.20     13.88 o 
   6  21  -1       19.28       38.65     16.84 o 
   7  21  -1       81.49      101.10     30.37 o 
   8  21  -1       21.42       53.05     18.18 o 
   9  21  -1       55.53       49.25     19.06 o 
  10  21  -1        5.80       17.26     17.83 o 
  11  21  -1        8.02        2.48     43.31 o 
  12  21  -1        7.45       -8.76     22.08 o 
  13  21  -1       13.78       24.11     20.19 o 
  14  21  -1       10.52       32.80     19.70 o 
   1  23  -1       30.01       14.51     24.33 o 
   2  23  -1       85.16       77.85     30.02 o 
   3  23  -1       11.62       10.93     17.41 o 
   4  23  -1       12.80        1.78     20.53 o 
   5  23  -1        4.35       16.70     18.01 o 
   6  23  -1        5.15       18.42     18.08 o 
   7  23  -1        0.18       10.67     18.22 o 
   8  23  -1       49.98       87.51     21.61 o 
   9  23  -1        2.06       41.63     38.65 o 
  10  23  -1       54.14      112.70     23.29 o 
  11  23  -1        9.20       33.13     20.72 o 
  12  23  -1        9.66       23.62     20.32 o 
   1  25  -1       54.87       35.85     20.29 o 
   2  25  -1       23.94       21.63     19.76 o 
   3  25  -1        7.76        8.65     27.43 o 
   4  25  -1       17.14       26.68     20.37 o 
   5  25  -1        1.14       -3.45     18.85 o 
   6  25  -1        2.50       11.71     20.00 o 
   7  25  -1        3.19       18.08     19.59 o 
   8  25  -1       37.55       65.67     22.14 o 
   1  27  -1        7.37       -3.97     19.76 o 
   2  27  -1       11.87       -4.47     19.88 o 
   4   0   0      416.52      446.49     11.96 o 
   6   0   0      535.67      468.36     14.12 o 
   8   0   0       22.88        9.61      5.14 o 
  10   0   0     3655.86     3699.88    114.97 o 
  12   0   0     5807.65     5839.02    179.10 o 
  14   0   0      191.35      170.48     12.83 o 
  16   0   0     1269.18     1401.39    162.01 o 
  18   0   0     1292.98     1249.76    115.08 o 
  20   0   0       53.88       45.44     18.80 o 
  22   0   0      210.37      235.15     29.09 o 
   2   2   0     5282.63     4797.73    122.57 o 
   3   2   0     7243.23     6857.13    131.67 o 
   4   2   0     4640.80     4477.05     86.67 o 
   5   2   0     1617.44     1496.61     28.40 o 
   6   2   0      615.41      702.53     14.69 o 
   7   2   0      263.52      242.54      8.88 o 
   8   2   0      314.91      268.90     14.88 o 
   9   2   0      123.69       85.29      5.75 o 
  10   2   0      136.60      113.15      7.02 o 
  11   2   0     9019.63     9862.21    228.11 o 
  12   2   0        4.95       15.96      5.57 o 
  13   2   0       49.84       43.10      6.83 o 
  14   2   0      270.05      259.10     11.55 o 
  15   2   0      338.68      449.62     22.80 o 
  16   2   0      220.12      232.50     16.91 o 
  17   2   0        5.46        6.02     10.72 o 
  18   2   0      372.34      353.86     21.29 o 
  19   2   0       68.46       72.39     13.03 o 
  20   2   0        0.06        0.90     11.50 o 
  21   2   0       56.16       65.68     14.57 o 
  22   2   0       22.42       18.55     14.68 o 
   1   4   0     5534.51     5444.89    137.16 o 
   2   4   0      161.51      141.98      4.84 o 
   3   4   0      479.98      350.06      7.54 o 
   4   4   0     6061.42     5896.31    107.03 o 
   5   4   0     4391.11     4254.23     78.01 o 
   6   4   0      641.37      561.23     13.31 o 
   7   4   0     9396.55     9634.01    187.38 o 
   8   4   0       74.54       61.96      4.55 o 
   9   4   0      246.65      208.48      9.09 o 
  10   4   0     2374.68     2744.56     61.56 o 
  11   4   0     2289.22     2346.04     53.83 o 
  12   4   0     1506.80     1501.92     37.09 o 
  13   4   0      507.88      488.03     17.69 o 
  14   4   0       51.36       35.81      7.20 o 
  15   4   0       43.83       42.79     10.82 o 
  16   4   0      147.33      181.17     15.35 o 
  17   4   0       97.54       98.32     13.58 o 
  18   4   0        6.21      -25.00     12.50 o 
  19   4   0        3.77      -12.76     10.62 o 
  20   4   0        0.00        0.96     11.50 o 
  21   4   0        0.85      -13.10     12.13 o 
  22   4   0       30.35       40.02     14.37 o 
   0   6   0    10803.71    10242.02    363.80 o 
   1   6   0    28763.11    29147.26   1457.55 o 
   2   6   0       51.63       58.45      4.89 o 
   3   6   0      789.56      647.05     13.57 o 
   4   6   0       16.20       25.67      2.42 o 
   5   6   0      102.61       95.77      4.00 o 
   6   6   0      152.71      162.07      6.23 o 
   7   6   0     1199.02     1312.53     28.54 o 
   8   6   0      185.90      291.54     11.11 o 
   9   6   0      526.44      492.60     14.09 o 
  10   6   0       65.56       64.67     10.19 o 
  11   6   0      409.96      407.90     20.29 o 
  12   6   0      121.49       83.69      7.44 o 
  13   6   0      142.21       90.06      8.38 o 
  14   6   0       19.20        2.07      6.03 o 
  15   6   0      259.21      210.60     15.57 o 
  16   6   0       45.04       62.31     11.51 o 
  17   6   0       64.01       76.10     12.76 o 
  18   6   0       70.44       58.62     12.57 o 
  19   6   0        1.21      -20.29     10.58 o 
  20   6   0       16.20        9.76     11.95 o 
  21   6   0       32.63       33.05     13.63 o 
  22   6   0        3.80        6.85     13.38 o 
   0   8   0     8613.22    10113.22    360.38 o 
   1   8   0     1523.20     1511.84     40.80 o 
   2   8   0     4050.92     4235.16     89.59 o 
   3   8   0     2944.45     2982.29     59.54 o 
   4   8   0      890.41     1043.68     24.71 o 
   5   8   0      637.51      473.67     12.82 o 
   6   8   0       55.68       67.56      5.41 o 
   7   8   0      182.32      229.25      9.61 o 
   8   8   0      225.64      177.20      8.63 o 
   9   8   0       24.91       20.45      5.09 o 
  10   8   0      127.39      129.23      7.84 o 
  11   8   0     1056.75     1009.65     25.15 o 
  12   8   0      380.14      372.47     13.38 o 
  13   8   0      145.54      125.31     10.34 o 
  14   8   0        0.32      -12.64      8.17 o 
  15   8   0        0.03       -3.85      8.88 o 
  16   8   0       79.10       86.41     12.85 o 
  17   8   0      229.56      228.84     17.53 o 
  18   8   0       15.02       10.06     16.24 o 
  19   8   0        3.20      -19.49     10.88 o 
  20   8   0        3.59        3.24     12.06 o 
  21   8   0       18.05       -0.36     13.06 o 
  22   8   0       12.04        1.83     18.40 o 
   0  10   0    31357.74    33664.43   1191.07 o 
   1  10   0     1198.49     1712.21     63.70 o 
   2  10   0     2511.87     2582.84     69.64 o 
   3  10   0       35.29       24.18     15.30 o 
   4  10   0      538.52      425.77     16.02 o 
   5  10   0       15.26       35.16      5.60 o 
   6  10   0      756.77      786.38     22.50 o 
   7  10   0       12.46       12.11      4.71 o 
   8  10   0       26.76       30.93      5.53 o 
   9  10   0      150.86      114.02      8.16 o 
  10  10   0      379.23      309.81     15.23 o 
  11  10   0      143.62      178.76     10.78 o 
  12  10   0     1193.33     1233.88     36.89 o 
  13  10   0       86.07       71.82     11.26 o 
  14  10   0       92.68       75.18     10.94 o 
  15  10   0       81.08       85.15     12.56 o 
  16  10   0      175.37      187.37     16.29 o 
  17  10   0       38.06       56.58     12.75 o 
  18  10   0      375.38      331.99     21.09 o 
  19  10   0        9.79        7.33     12.04 o 
  20  10   0        5.65       18.13     12.78 o 
  21  10   0        0.32      -13.49     12.90 o 
   0  12   0       53.39       48.65     12.42 o 
   1  12   0      172.45      114.00     11.10 o 
   2  12   0       32.51       35.56      6.55 o 
   3  12   0      136.02       86.74      8.22 o 
   4  12   0       76.24       69.01      7.97 o 
   5  12   0       44.47       32.53      6.18 o 
   6  12   0      390.02      427.28     17.58 o 
   7  12   0      178.78      130.51      9.80 o 
   8  12   0       13.95      -13.11      8.57 o 
   9  12   0       16.02      -10.57     12.60 o 
  10  12   0       78.77       87.91      9.11 o 
  11  12   0      510.87      474.22     24.82 o 
  12  12   0       51.42       64.80     12.71 o 
  13  12   0      155.95      160.39     16.17 o 
  14  12   0       18.96       27.95     12.56 o 
  15  12   0       25.35       38.68     11.82 o 
  16  12   0       87.72       87.56     13.78 o 
  17  12   0       51.13       60.95     13.35 o 
  18  12   0       33.60       18.71     12.24 o 
  19  12   0        4.77       11.40     12.41 o 
  20  12   0        1.30       -6.34     13.80 o 
   0  14   0       12.72       20.36     13.46 o 
   1  14   0       17.70       27.98      9.99 o 
   2  14   0      725.56      609.77     25.82 o 
   3  14   0       26.96       25.92      8.11 o 
   4  14   0     1113.98     1113.47     42.42 o 
   5  14   0     3054.09     2899.54     80.61 o 
   6  14   0      243.26      454.13     23.45 o 
   7  14   0     2010.84     2145.06     62.32 o 
   8  14   0       12.75       23.42     10.33 o 
   9  14   0       32.44       86.99     15.37 o 
  10  14   0       18.71       47.06     15.13 o 
  11  14   0      881.29      941.43     37.96 o 
  12  14   0       95.26       81.22     16.46 o 
  13  14   0      168.13      150.84     16.69 o 
  14  14   0      333.17      339.46     23.39 o 
  15  14   0        9.94       22.08     13.51 o 
  16  14   0       22.30       54.83     12.90 o 
  17  14   0       49.44       62.71     13.51 o 
  18  14   0       27.01       28.19     12.88 o 
  19  14   0        2.08        4.05     12.79 o 
   0  16   0      787.19      842.99     57.28 o 
   1  16   0       43.46       29.31     12.52 o 
   2  16   0      274.01      215.52     15.56 o 
   3  16   0      850.53      822.20     37.07 o 
   4  16   0      104.57       90.72     18.68 o 
   5  16   0        1.61       -5.84     14.06 o 
   6  16   0       32.78       11.41     11.31 o 
   7  16   0      219.10      184.97     16.43 o 
   8  16   0      126.53      135.15     18.25 o 
   9  16   0       82.30       98.28     19.50 o 
  10  16   0       25.95       22.11     26.57 o 
  11  16   0      177.57      155.00     20.01 o 
  12  16   0       12.96       16.44     15.37 o 
  13  16   0       92.26      131.78     20.73 o 
  14  16   0       18.40       23.28     17.29 o 
  15  16   0        1.93        7.40     13.49 o 
  16  16   0       27.36       30.72     14.90 o 
  17  16   0       18.30       51.12     13.93 o 
  18  16   0       24.31       35.70     14.02 o 
   0  18   0      639.09      569.01     45.55 o 
   1  18   0      166.23      158.23     18.17 o 
   2  18   0      117.45       98.71     15.77 o 
   3  18   0       43.38       38.75     13.46 o 
   4  18   0       66.62       76.71     12.27 o 
   5  18   0      337.00      337.53     36.50 o 
   6  18   0       32.25       54.18     13.75 o 
   7  18   0       79.93       98.25     13.71 o 
   8  18   0      101.88      123.67     32.24 o 
   9  18   0       95.79      119.56     18.99 o 
  10  18   0       70.10       64.90     17.44 o 
  11  18   0      302.02      356.75     29.63 o 
  12  18   0        0.95      -20.58     15.28 o 
  13  18   0        1.15        6.92     16.16 o 
  14  18   0       24.57       38.92     18.18 o 
  15  18   0        0.84      -12.27     17.73 o 
  16  18   0        0.40       -2.76     18.61 o 
  17  18   0       16.08       31.93     19.90 o 
   0  20   0       52.19       60.73     21.39 o 
   1  20   0        0.06       -6.51     11.79 o 
   2  20   0       70.49       31.35     13.90 o 
   3  20   0       47.23       30.63     14.27 o 
   4  20   0       37.09       48.66     12.61 o 
   5  20   0       30.48        2.53     11.76 o 
   6  20   0       64.46       64.59     13.94 o 
   7  20   0       35.79       25.23     15.81 o 
   8  20   0       15.84       31.90     22.60 o 
   9  20   0        2.42       21.31     18.81 o 
  10  20   0        6.35        6.30     16.92 o 
  11  20   0       33.71       28.76     17.98 o 
  12  20   0       17.78        2.86     17.83 o 
  13  20   0       45.11       41.63     19.85 o 
  14  20   0        2.02      -26.65     17.29 o 
  15  20   0       12.67        2.87     19.23 o 
   0  22   0       56.14       83.16     25.53 o 
   1  22   0       44.94       37.56     26.40 o 
   2  22   0       10.69       -6.60     15.53 o 
   3  22   0       10.88       22.10     28.81 o 
   4  22   0       54.54       71.29     18.64 o 
   5  22   0       49.28       72.33     18.28 o 
   6  22   0       57.95       98.07     19.88 o 
   7  22   0        1.87       17.63     16.65 o 
   8  22   0        4.89       26.42     17.56 o 
   9  22   0        5.30        5.33     17.44 o 
  10  22   0       21.21       31.41     19.45 o 
  11  22   0       20.06       31.89     40.89 o 
  12  22   0        6.41       32.18     32.61 o 
  13  22   0       37.03       51.76     21.70 o 
   0  24   0       22.77       46.24     26.57 o 
   1  24   0       19.39       15.17     17.81 o 
   2  24   0       51.55       43.81     19.14 o 
   3  24   0        0.85      126.94     95.41 o 
   4  24   0       26.53       46.97     19.61 o 
   5  24   0      112.91      193.74     25.49 o 
   6  24   0        8.34       34.52     20.24 o 
   7  24   0       39.23      111.93     23.05 o 
   8  24   0        0.06       34.62     20.29 o 
   9  24   0        2.46       10.09     19.55 o 
  10  24   0        2.12       19.36     20.63 o 
   0  26   0       22.19        4.83     26.57 o 
   1  26   0        3.36      -12.51     18.17 o 
   2  26   0        0.16      -21.92     18.18 o 
   3  26   0       15.01      -17.73     18.50 o 
   4  26   0        6.02       -7.76     23.12 o 
   5  26   0        0.13       23.64     20.74 o 
   6  26   0       16.99       31.95     22.43 o 
   2   1   1      694.96      520.19     21.59 o 
   4   1   1    10611.78    10591.92    170.49 o 
   5   1   1     2613.50     2854.92     47.20 o 
   6   1   1      589.76      626.33     11.96 o 
   7   1   1     1403.19     1348.25     23.75 o 
   8   1   1     2726.46     2997.32     61.17 o 
   9   1   1     1359.26     1420.50     32.04 o 
  10   1   1     1090.72     1168.02     26.92 o 
  11   1   1      616.74      666.08     17.86 o 
  12   1   1      204.03      223.86     10.92 o 
  13   1   1     1705.66     1809.15     44.24 o 
  14   1   1      813.69      848.28     26.38 o 
  15   1   1     2437.54     2494.84     70.73 o 
  16   1   1      254.54      292.35     22.26 o 
  17   1   1      276.96      276.73     18.24 o 
  18   1   1       51.37       95.31     13.35 o 
  19   1   1      337.38      366.90     21.80 o 
  20   1   1        0.69        6.51     11.68 o 
  21   1   1       88.67       68.43     14.57 o 
  22   1   1        3.41        0.75     13.08 o 
   1   3   1     9942.66     9599.47    189.90 o 
   2   3   1     7339.09     7077.33    128.35 o 
   3   3   1    13789.56    14829.29    252.76 o 
   4   3   1     5118.50     5185.27    125.55 o 
   5   3   1       92.92      111.39      3.95 o 
   6   3   1       89.98       75.41      3.41 o 
   7   3   1      292.51      291.98      8.57 o 
   8   3   1     6702.86     7718.17    155.58 o 
   9   3   1     2881.49     3084.42     64.80 o 
  10   3   1     1128.89     1139.05     26.77 o 
  11   3   1       74.31       73.38      5.87 o 
  12   3   1      343.61      370.54     13.71 o 
  13   3   1      304.57      364.89     14.91 o 
  14   3   1     1750.36     1827.63     44.49 o 
  15   3   1       81.68       72.96     12.67 o 
  16   3   1       56.21       31.54     12.91 o 
  17   3   1        1.08      -18.68      9.91 o 
  18   3   1       84.11      105.41     14.94 o 
  19   3   1        0.75      -13.63     10.77 o 
  20   3   1        9.28      -12.94     11.34 o 
  21   3   1       14.59       21.54     13.25 o 
  22   3   1       10.09       19.14     13.78 o 
   1   5   1     6024.63     5497.64    114.55 o 
   2   5   1     2218.55     2461.66     51.59 o 
   3   5   1     5457.61     4813.92     93.49 o 
   4   5   1     2722.67     2706.95     78.97 o 
   5   5   1      234.18      239.43      8.49 o 
   6   5   1      593.62      636.67     20.95 o 
   7   5   1      864.78      835.30     19.98 o 
   8   5   1     1908.28     2011.69     42.34 o 
   9   5   1      446.86      482.74     14.32 o 
  10   5   1     1733.75     1937.43     41.80 o 
  11   5   1      171.03      173.19      8.07 o 
  12   5   1      454.76      451.05     20.77 o 
  13   5   1      629.43      673.31     26.67 o 
  14   5   1       65.52       32.93     14.84 o 
  15   5   1      302.97      253.10     26.65 o 
  16   5   1      177.46      160.20     14.52 o 
  17   5   1        9.37      -11.41     10.81 o 
  18   5   1        5.46        1.46     12.48 o 
  19   5   1       37.55       30.41     12.04 o 
  20   5   1        7.96        0.57     11.70 o 
  21   5   1        1.86      -10.49     11.93 o 
  22   5   1       28.01       12.16     13.57 o 
   1   7   1     4731.49     4886.22    113.74 o 
   2   7   1     9206.72     8563.06    181.10 o 
   3   7   1     2430.07     2371.53     51.24 o 
   4   7   1     2467.73     2372.49     52.37 o 
   5   7   1      398.98      377.52     27.19 o 
   6   7   1      153.73      140.09      6.56 o 
   7   7   1      778.22      735.87     19.38 o 
   8   7   1      874.75      849.89     22.60 o 
   9   7   1      362.12      350.56     14.05 o 
  10   7   1      260.99      239.18      9.97 o 
  11   7   1       52.24       42.25      5.16 o 
  12   7   1      218.51      199.76     12.93 o 
  13   7   1       95.55      110.05      9.23 o 
  14   7   1      885.27      924.07     29.37 o 
  15   7   1       55.21       67.56     10.73 o 
  16   7   1       80.50       38.26     10.51 o 
  17   7   1       59.99       48.10     11.81 o 
  18   7   1       44.34       47.19     12.30 o 
  19   7   1        0.16       -9.76     10.84 o 
  20   7   1       17.36       -4.60     11.91 o 
  21   7   1        2.70       -6.69     12.38 o 
  22   7   1        7.43        3.12     13.59 o 
   1   9   1     4032.66     4019.72    124.82 o 
   2   9   1     1550.40     1691.24     54.91 o 
   3   9   1     7073.45     7065.50    185.42 o 
   4   9   1      533.50      505.62     32.92 o 
   5   9   1      862.31      807.20     25.94 o 
   6   9   1       78.10       97.89      7.47 o 
   7   9   1       48.66       51.73      6.32 o 
   8   9   1      465.49      378.20     14.13 o 
   9   9   1      399.40      400.03     14.21 o 
  10   9   1        6.52       -1.31      4.48 o 
  11   9   1       22.22       14.16      6.05 o 
  12   9   1       90.06       69.92      8.80 o 
  13   9   1      282.12      266.28     14.90 o 
  14   9   1      332.79      295.83     15.98 o 
  15   9   1      729.13      811.75     28.27 o 
  16   9   1       44.71       46.13     12.01 o 
  17   9   1       24.95       21.83     11.23 o 
  18   9   1        7.79       17.91     11.46 o 
  19   9   1       40.03       40.58     13.17 o 
  20   9   1       22.02       29.41     14.89 o 
  21   9   1       44.87       50.84     14.98 o 
   1  11   1      605.62      518.73     21.02 o 
   2  11   1      136.28      129.98     11.52 o 
   3  11   1     4644.47     4597.03    143.49 o 
   4  11   1      300.97      310.73     19.18 o 
   5  11   1      408.56      454.00     17.49 o 
   6  11   1      154.26      131.10      9.01 o 
   7  11   1      619.54      543.35     32.18 o 
   8  11   1       78.51       95.93      8.61 o 
   9  11   1      487.23      450.04     20.62 o 
  10  11   1      141.69      111.57     10.50 o 
  11  11   1      112.89       92.66     13.63 o 
  12  11   1      101.05       93.42     11.95 o 
  13  11   1      355.42      398.79     21.13 o 
  14  11   1      168.70      159.35     14.93 o 
  15  11   1      321.35      285.22     21.32 o 
  16  11   1       14.61       24.02     11.21 o 
  17  11   1       39.61       49.44     12.26 o 
  18  11   1        6.56       16.82     12.18 o 
  19  11   1       66.61       74.62     14.20 o 
  20  11   1        0.51       11.26     13.06 o 
   1  13   1     1426.70     1316.88     44.62 o 
   2  13   1     1144.68     1132.90     38.69 o 
   3  13   1      109.12       84.58      9.41 o 
   4  13   1      522.98      462.72     18.98 o 
   5  13   1       34.44       29.07      7.03 o 
   6  13   1       38.47       32.52      7.65 o 
   7  13   1      355.07      338.36     17.53 o 
   8  13   1     1492.42     1617.80     56.14 o 
   9  13   1      364.32      465.29     29.97 o 
  10  13   1      974.50     1065.77     51.86 o 
  11  13   1      135.99      120.26     14.31 o 
  12  13   1      206.64      195.48     17.35 o 
  13  13   1       23.25       40.74     19.77 o 
  14  13   1      356.30      342.46     54.12 o 
  15  13   1       58.54       78.82     12.71 o 
  16  13   1       46.45       62.82     12.95 o 
  17  13   1       12.80       18.20     11.75 o 
  18  13   1        8.27       17.12     12.54 o 
  19  13   1        0.22        8.33     12.64 o 
  20  13   1       12.29       12.28     15.24 o 
   1  15   1     1205.77     1111.53     39.62 o 
   2  15   1      252.70      221.93     15.02 o 
   3  15   1      511.77      478.32     23.59 o 
   4  15   1      541.51      495.18     21.28 o 
   5  15   1      232.22      199.37     13.06 o 
   6  15   1       32.00       43.23     14.37 o 
   7  15   1        9.99       26.92     10.73 o 
   8  15   1     1640.28     1721.94    104.90 o 
   9  15   1      138.98      186.12     19.76 o 
  10  15   1      431.62      419.73     30.86 o 
  11  15   1       40.62       56.12     25.02 o 
  12  15   1       91.77      102.21     23.29 o 
  13  15   1       97.63      120.36     19.59 o 
  14  15   1       80.04       88.97     15.45 o 
  15  15   1       30.45       21.83     13.26 o 
  16  15   1       10.83       12.60     11.65 o 
  17  15   1       18.30       19.89     12.70 o 
  18  15   1        2.16        7.34     12.44 o 
  19  15   1       31.18       43.42     16.27 o 
   1  17   1      460.04      458.72     54.87 o 
   2  17   1      701.11      748.72     38.06 o 
   3  17   1      480.44      546.87     35.37 o 
   4  17   1      239.51      188.72     15.75 o 
   5  17   1       85.40       86.57     12.63 o 
   6  17   1      151.04      157.54     14.99 o 
   7  17   1      223.80      208.45     16.80 o 
   8  17   1      115.69      132.71     14.93 o 
   9  17   1       17.78       15.02     21.91 o 
  10  17   1       81.81       81.48     17.17 o 
  11  17   1       23.54       11.98     14.59 o 
  12  17   1       44.83       25.76     16.19 o 
  13  17   1       15.82       13.21     15.87 o 
  14  17   1       71.24       87.21     19.88 o 
  15  17   1       11.84       22.65     17.72 o 
  16  17   1       31.37       29.97     18.91 o 
  17  17   1        1.64       -2.02     17.63 o 
   1  19   1      154.73      114.24     16.57 o 
   2  19   1       71.43       67.72     29.33 o 
   3  19   1       58.32       70.91     15.48 o 
   4  19   1      163.06      189.67     16.64 o 
   5  19   1       42.97       33.43     11.82 o 
   6  19   1       44.66       36.40     14.40 o 
   7  19   1       23.95       50.31     15.21 o 
   8  19   1      254.84      261.13     24.48 o 
   9  19   1       89.12      107.54     19.23 o 
  10  19   1        4.08      -14.96     15.07 o 
  11  19   1       11.69        3.49     15.84 o 
  12  19   1       14.92       16.51     16.92 o 
  13  19   1       25.08       36.25     18.81 o 
  14  19   1       33.10       46.17     19.61 o 
  15  19   1        0.69      -19.32     16.80 o 
  16  19   1        2.17       -3.45     24.84 o 
   1  21   1       49.96       91.62     17.08 o 
   2  21   1       86.60      105.86     17.57 o 
   3  21   1       77.89       95.23     17.93 o 
   4  21   1       16.37       25.73     21.74 o 
   5  21   1       26.46       34.63     21.39 o 
   6  21   1       19.26       40.41     16.51 o 
   7  21   1       82.01      119.66     19.83 o 
   8  21   1       21.66       23.77     16.44 o 
   9  21   1       54.23       68.24     18.85 o 
  10  21   1        5.92        9.14     33.82 o 
  11  21   1        7.93       10.56     17.55 o 
  12  21   1        7.41        7.10     17.98 o 
  13  21   1       13.67       23.20     20.88 o 
  14  21   1       10.50        5.18     25.88 o 
   1  23   1       29.87       37.55     17.07 o 
   2  23   1       85.59       91.61     19.40 o 
   3  23   1       11.56        9.30     16.71 o 
   4  23   1       12.17       42.49     17.44 o 
   5  23   1        4.38       -4.27     29.50 o 
   6  23   1        4.99        9.65     23.29 o 
   7  23   1        0.20        2.32     18.29 o 
   8  23   1       50.19       91.78     21.19 o 
   9  23   1        2.03       45.13     24.67 o 
  10  23   1       54.08       92.38     21.86 o 
  11  23   1        9.13       42.10     27.61 o 
  12  23   1        9.69        0.69     26.57 o 
   1  25   1       55.27       46.67     19.39 o 
   2  25   1       23.39       24.06     19.14 o 
   3  25   1        7.40      -16.36     24.33 o 
   4  25   1       17.18       13.50     19.50 o 
   5  25   1        1.03        0.93     35.71 o 
   6  25   1        2.44       21.19     19.15 o 
   7  25   1        2.89        6.90     26.22 o 
   8  25   1       37.42       96.96     31.40 o 
   4   0   2     4284.15     4455.61    112.75 o 
   6   0   2    25868.62    29898.35    761.93 o 
   8   0   2     1385.31     1485.14     58.44 o 
  10   0   2     1272.23     1258.18     55.14 o 
  12   0   2     2560.52     2624.90    170.29 o 
  14   0   2     2465.85     2548.10    100.89 o 
  16   0   2      681.43      797.56     53.83 o 
  18   0   2      684.31      735.04     59.01 o 
  20   0   2       54.23       63.67     20.01 o 
  22   0   2      152.36      170.12     35.54 o 
   0   2   2    16341.72    17762.34    644.41 o 
   1   2   2    18552.38    21421.61   1018.29 o 
   2   2   2     2330.56     2170.70    132.87 o 
   3   2   2    15522.59    17422.56    311.54 o 
   4   2   2     5999.73     6528.98    129.35 o 
   5   2   2     5450.03     5930.04    108.40 o 
   6   2   2      165.16      127.42      8.02 o 
   7   2   2      385.99      474.30     15.12 o 
   8   2   2       81.03       85.76      5.91 o 
   9   2   2      507.07      593.73     22.06 o 
  10   2   2      114.98      109.22      8.53 o 
  11   2   2     2429.52     2433.26     65.13 o 
  12   2   2      227.18      200.37     12.97 o 
  13   2   2      248.61      278.42     15.00 o 
  14   2   2      256.20      257.27     18.16 o 
  15   2   2       41.38       43.00     10.45 o 
  16   2   2       84.92      103.89     12.66 o 
  17   2   2      302.10      297.25     24.01 o 
  18   2   2      171.69      156.54     15.44 o 
  19   2   2       60.75       57.30     12.62 o 
  20   2   2       22.88        9.58     11.82 o 
  21   2   2       24.47       25.67     13.28 o 
  22   2   2       66.24       60.39     20.13 o 
   0   4   2     8422.18     8120.29    237.78 o 
   1   4   2     3233.09     3233.02     82.77 o 
   2   4   2     4231.81     4834.20     99.48 o 
   3   4   2     1052.62     1012.57     37.63 o 
   4   4   2     1229.93     1397.49     25.80 o 
   5   4   2     3331.13     3647.61     66.75 o 
   6   4   2     6193.48     6927.06    163.82 o 
   7   4   2     4071.47     4572.41    121.15 o 
   8   4   2       79.84       91.78      6.26 o 
   9   4   2       99.30       81.54      6.25 o 
  10   4   2      406.49      368.58     16.34 o 
  11   4   2     2518.45     2439.13     93.68 o 
  12   4   2      196.51      196.27     22.86 o 
  13   4   2      207.30      216.45     14.05 o 
  14   4   2      381.01      345.25     18.67 o 
  15   4   2      238.44      229.32     15.58 o 
  16   4   2       92.39      118.94     13.07 o 
  17   4   2       29.07       -0.75     10.27 o 
  18   4   2       30.32       16.58     10.76 o 
  19   4   2        7.31       -4.51     10.47 o 
  20   4   2        5.00      -11.37     11.06 o 
  21   4   2        4.87       -3.89     13.93 o 
  22   4   2        4.72       -4.68     17.32 o 
   0   6   2    15610.51    15134.85    448.71 o 
   1   6   2      328.37      326.64     17.58 o 
   2   6   2     1378.41     1338.83     27.77 o 
   3   6   2      486.01      419.73     10.49 o 
   4   6   2     1158.54     1049.15     33.13 o 
   5   6   2      101.69       80.34      7.63 o 
   6   6   2      790.38      659.01     18.71 o 
   7   6   2      890.70      888.70     24.45 o 
   8   6   2      109.02      109.49      6.95 o 
   9   6   2      147.63      139.63      8.05 o 
  10   6   2      345.74      340.19     12.89 o 
  11   6   2      415.85      506.11     23.61 o 
  12   6   2      616.51      603.74     21.22 o 
  13   6   2      628.91      636.47     22.32 o 
  14   6   2       17.78       -2.10      8.00 o 
  15   6   2      111.62       73.62     10.24 o 
  16   6   2       48.84       30.85      9.54 o 
  17   6   2       56.28       40.04     11.42 o 
  18   6   2       14.38       -1.02     10.84 o 
  19   6   2        6.37      -10.12     10.86 o 
  20   6   2        3.88      -22.41     11.20 o 
  21   6   2       13.36        0.19     14.12 o 
  22   6   2       29.24       18.72     19.39 o 
   0   8   2      518.90      642.17     38.99 o 
   1   8   2     9231.21     9155.57    263.44 o 
   2   8   2     1643.02     1720.24     53.64 o 
   3   8   2      111.44      101.14      9.18 o 
   4   8   2      109.56      113.17      8.62 o 
   5   8   2      374.64      243.71     23.98 o 
   6   8   2      432.38      425.70     33.78 o 
   7   8   2      843.92      799.37     29.42 o 
   8   8   2      273.03      257.99     12.76 o 
   9   8   2      187.62      177.30      9.41 o 
  10   8   2      340.76      361.34     15.44 o 
  11   8   2     1486.08     1444.94     38.79 o 
  12   8   2       87.25       99.14      9.68 o 
  13   8   2       48.49       56.40     10.06 o 
  14   8   2      293.93      289.10     15.17 o 
  15   8   2      112.27      116.93     11.58 o 
  16   8   2       11.74       20.49     10.76 o 
  17   8   2      142.24      151.18     19.52 o 
  18   8   2       77.15       79.38     13.85 o 
  19   8   2        0.26      -11.70     11.13 o 
  20   8   2        2.55      -11.59     13.25 o 
  21   8   2       10.93       11.28     15.48 o 
   0  10   2    12184.29    12189.41    611.45 o 
   1  10   2       16.21       34.16     11.73 o 
   2  10   2     4273.79     4368.56    157.26 o 
   3  10   2     1643.78     1584.89     84.50 o 
   4  10   2     1880.21     1884.27     81.95 o 
   5  10   2      617.25      676.59     31.34 o 
   6  10   2     2559.75     2566.85    108.70 o 
   7  10   2      503.06      428.22     23.78 o 
   8  10   2       27.12       33.71      7.75 o 
   9  10   2      192.17      181.65     13.34 o 
  10  10   2      398.58      355.35     17.83 o 
  11  10   2      182.34      177.88     14.79 o 
  12  10   2     1142.42     1151.80     43.03 o 
  13  10   2       81.45       77.51     10.15 o 
  14  10   2       11.94       11.56      8.82 o 
  15  10   2       16.42       32.58     10.63 o 
  16  10   2       75.74       83.96     12.81 o 
  17  10   2        0.26        4.99     12.30 o 
  18  10   2      145.59      156.18     15.95 o 
  19  10   2        5.11       23.83     14.04 o 
  20  10   2        9.23       14.54     14.41 o 
  21  10   2       18.73        9.66     26.57 o 
   0  12   2     2119.95     2482.39    133.54 o 
   1  12   2     1765.80     1793.09     66.73 o 
   2  12   2       77.54       58.71     28.47 o 
   3  12   2        8.21       -3.18     13.03 o 
   4  12   2      933.42      878.86     37.82 o 
   5  12   2      366.04      327.80     21.19 o 
   6  12   2      986.59      991.03     42.08 o 
   7  12   2      698.43      717.75     42.27 o 
   8  12   2      279.18      327.58     31.92 o 
   9  12   2       58.04       65.77     16.91 o 
  10  12   2      509.02      540.40     32.20 o 
  11  12   2     1330.30     1288.07     53.61 o 
  12  12   2       62.26       94.61     13.43 o 
  13  12   2       54.07       68.14     13.13 o 
  14  12   2       38.29       48.83     11.25 o 
  15  12   2      137.90      173.51     15.27 o 
  16  12   2       58.55       63.74     12.55 o 
  17  12   2       21.40       22.51     13.66 o 
  18  12   2        2.63       -4.02     12.84 o 
  19  12   2        0.16        3.45     13.81 o 
  20  12   2        8.53       13.41     15.32 o 
   0  14   2     2262.55     2266.38    122.84 o 
   1  14   2      877.02      909.26     42.27 o 
   2  14   2      556.84      533.65     68.50 o 
   3  14   2      171.50      120.54     17.13 o 
   4  14   2      356.96      346.05     19.79 o 
   5  14   2     1511.34     1376.64     90.97 o 
   6  14   2      259.41      328.28     45.57 o 
   7  14   2      903.34      950.52     55.36 o 
   8  14   2      238.15      233.81     31.40 o 
   9  14   2      156.86      185.54     19.34 o 
  10  14   2       65.13       93.20     15.98 o 
  11  14   2     1022.63     1172.26     53.67 o 
  12  14   2      107.04      132.62     23.29 o 
  13  14   2      109.35      151.68     19.83 o 
  14  14   2        9.24       23.87     12.77 o 
  15  14   2      163.71      163.58     15.49 o 
  16  14   2       36.64       71.44     13.10 o 
  17  14   2       37.60       40.03     14.79 o 
  18  14   2       15.50       27.44     14.54 o 
  19  14   2       16.65       18.32     16.02 o 
   0  16   2     1447.65     1583.85     90.75 o 
   1  16   2      105.17      118.46     14.99 o 
   2  16   2      267.60      288.27     20.35 o 
   3  16   2       60.77       44.89     11.05 o 
   4  16   2      456.81      454.14     23.50 o 
   5  16   2      339.09      377.39     42.97 o 
   6  16   2      689.53      726.56     31.60 o 
   7  16   2        6.12       20.57     10.93 o 
   8  16   2       27.98       24.85     13.28 o 
   9  16   2       14.30      -12.63     12.08 o 
  10  16   2       39.88       17.85     14.02 o 
  11  16   2       64.83       89.14     17.32 o 
  12  16   2       77.00       68.49     16.96 o 
  13  16   2       82.14       77.72     18.17 o 
  14  16   2        6.22      -13.79     14.86 o 
  15  16   2        6.69       24.15     23.46 o 
  16  16   2       21.55       38.95     18.01 o 
  17  16   2       12.05       10.51     17.17 o 
  18  16   2       11.67        1.32     18.28 o 
   0  18   2       59.10       55.21     19.67 o 
   1  18   2      216.96      229.21     28.30 o 
   2  18   2      224.43      200.40     19.52 o 
   3  18   2       70.83       70.80     12.19 o 
   4  18   2        1.51       -8.56      9.86 o 
   5  18   2      388.76      426.65     24.22 o 
   6  18   2       28.13       40.11     13.64 o 
   7  18   2       84.96       99.03     23.46 o 
   8  18   2      113.11      137.38     18.50 o 
   9  18   2        3.48       23.98     14.64 o 
  10  18   2       30.86       23.23     37.09 o 
  11  18   2      271.55      307.24     26.54 o 
  12  18   2       29.86       35.10     16.92 o 
  13  18   2        9.27       18.98     22.43 o 
  14  18   2       19.27       25.53     23.46 o 
  15  18   2       12.99       53.14     26.57 o 
  16  18   2        9.10       12.42     24.84 o 
   0  20   2      275.81      357.83     37.61 o 
   1  20   2       34.47       42.94     14.03 o 
   2  20   2       28.82       33.47     14.15 o 
   3  20   2       23.49       12.03     13.41 o 
   4  20   2       18.15        8.21     15.87 o 
   5  20   2       12.62       20.20     18.98 o 
   6  20   2      139.61      156.35     19.94 o 
   7  20   2       56.00       45.59     16.47 o 
   8  20   2        1.09       -7.91     14.88 o 
   9  20   2        8.36       -3.50     15.37 o 
  10  20   2       29.87       27.32     17.07 o 
  11  20   2       20.05       30.37     23.12 o 
  12  20   2       14.74       20.01     22.43 o 
  13  20   2        3.11       21.39     24.84 o 
  14  20   2        4.27       -9.66     24.15 o 
   0  22   2       25.81       23.12     21.05 o 
   1  22   2       31.75        7.49     14.63 o 
   2  22   2        4.76       -0.34     14.50 o 
   3  22   2        1.81        1.15     30.37 o 
   4  22   2       21.24       41.80     16.05 o 
   5  22   2      127.09      179.72     21.10 o 
   6  22   2       44.90       82.30     18.90 o 
   7  22   2       43.79       79.97     18.91 o 
   8  22   2        0.55       40.03     23.81 o 
   9  22   2        0.94       37.96     24.50 o 
  10  22   2        2.24        4.14     23.12 o 
  11  22   2       30.01       30.71     24.50 o 
   0  24   2       45.20       51.07     25.19 o 
   1  24   2       26.72       32.78     25.19 o 
   2  24   2       39.72       54.87     26.22 o 
   3  24   2       28.07       21.05     24.50 o 
   4  24   2       15.39       15.18     24.15 o 
   2   1   3     4511.51     4713.93    236.71 o 
   3   1   3     5579.90     5240.50    281.23 o 
   4   1   3     1042.63     1009.76     23.17 o 
   5   1   3     5295.03     5132.28    105.63 o 
   6   1   3     3104.37     3534.25     80.80 o 
   7   1   3      953.06      828.85     24.88 o 
   8   1   3      588.65      497.38     21.67 o 
   9   1   3     3806.24     3955.62    165.26 o 
  10   1   3      466.73      445.85     17.38 o 
  11   1   3      493.23      522.57     19.88 o 
  12   1   3      284.40      265.97     16.59 o 
  13   1   3       63.82       92.98     10.20 o 
  14   1   3      678.46      627.91     25.40 o 
  15   1   3      419.97      421.17     21.17 o 
  16   1   3       34.14       25.98     10.00 o 
  17   1   3      211.96      209.94     19.62 o 
  18   1   3       35.64       40.63     11.45 o 
  19   1   3      205.19      222.47     20.14 o 
  20   1   3       14.06       24.05     20.70 o 
  21   1   3       75.06       83.47     20.62 o 
  22   1   3       15.66       17.37     18.42 o 
   1   3   3      722.40      791.78     36.40 o 
   2   3   3     1138.57     1024.50     54.18 o 
   3   3   3      599.63      716.94     50.21 o 
   4   3   3     3242.84     3472.31     70.81 o 
   5   3   3       77.14       89.80      4.53 o 
   6   3   3     2339.51     2873.61     61.17 o 
   7   3   3     3064.20     3425.45    172.88 o 
   8   3   3     4031.62     4092.32    107.92 o 
   9   3   3      361.32      358.01     25.95 o 
  10   3   3      309.69      320.25     16.04 o 
  11   3   3      379.43      341.44     16.02 o 
  12   3   3      569.52      580.88     21.76 o 
  13   3   3      252.39      275.31     19.37 o 
  14   3   3     1002.88      951.47     32.13 o 
  15   3   3       44.86       48.68     10.13 o 
  16   3   3       47.51       75.43     11.16 o 
  17   3   3       45.53       47.47     11.02 o 
  18   3   3        8.17        1.72     10.06 o 
  19   3   3       49.41       47.61     14.40 o 
  20   3   3       46.76       56.22     21.74 o 
  21   3   3        1.77        2.86     19.84 o 
   1   5   3     1460.54     1573.44     40.39 o 
   2   5   3     4437.42     5330.76    155.83 o 
   3   5   3     3690.31     3698.52     98.91 o 
   4   5   3     1234.67     1381.31    104.38 o 
   5   5   3      498.77      578.17     38.16 o 
   6   5   3      214.48      196.70     19.93 o 
   7   5   3      524.80      493.97     24.86 o 
   8   5   3      385.90      382.59     13.73 o 
   9   5   3      732.70      769.46     22.36 o 
  10   5   3      510.78      552.70     18.19 o 
  11   5   3       57.53       60.87      8.18 o 
  12   5   3      419.08      421.41     16.67 o 
  13   5   3      427.92      432.78     22.80 o 
  14   5   3       76.06       62.09     10.18 o 
  15   5   3      196.12      202.53     14.47 o 
  16   5   3       31.52       25.11     10.08 o 
  17   5   3       30.51       24.11     10.10 o 
  18   5   3       13.48       -2.71     11.34 o 
  19   5   3       54.40       93.88     20.33 o 
  20   5   3       25.13       -0.52     16.84 o 
  21   5   3       15.79       25.71     18.41 o 
   1   7   3     5598.19     5641.08    288.50 o 
   2   7   3     1362.89     1429.41     42.77 o 
   3   7   3     2106.00     2262.13     66.20 o 
   4   7   3     1967.41     1913.61    103.00 o 
   5   7   3      498.06      481.02     22.69 o 
   6   7   3       44.61       51.10      7.66 o 
   7   7   3      219.67      237.41     13.60 o 
   8   7   3      845.61      741.21     28.34 o 
   9   7   3      960.05      895.22     32.92 o 
  10   7   3      147.48      162.24     14.84 o 
  11   7   3       72.11       55.20      8.14 o 
  12   7   3       62.77       60.46      8.28 o 
  13   7   3        7.00      -10.30      8.06 o 
  14   7   3      315.22      299.98     16.74 o 
  15   7   3       54.52       32.20     10.18 o 
  16   7   3       45.62       50.17     10.87 o 
  17   7   3       42.25       45.77     11.45 o 
  18   7   3        3.13        8.58     12.47 o 
  19   7   3       54.62       51.27     16.79 o 
  20   7   3       15.93       -4.50     17.08 o 
  21   7   3        2.18        4.12     17.73 o 
   1   9   3      471.34      491.08     21.96 o 
   2   9   3     2601.97     2447.61     75.54 o 
   3   9   3     1517.60     1544.13     48.08 o 
   4   9   3      530.73      488.31     19.78 o 
   5   9   3      947.65      995.52     55.56 o 
   6   9   3       20.39       14.67     11.56 o 
   7   9   3      775.68      805.72     36.72 o 
   8   9   3     1805.36     1817.80     72.83 o 
   9   9   3     1194.23     1212.21     42.83 o 
  10   9   3      167.73      194.59     14.15 o 
  11   9   3       49.27       33.52      9.88 o 
  12   9   3      530.10      532.99     22.17 o 
  13   9   3       47.09       33.84      9.47 o 
  14   9   3      223.18      228.32     14.99 o 
  15   9   3      176.39      195.71     14.81 o 
  16   9   3       10.90        4.73      9.80 o 
  17   9   3       29.39       30.01     12.74 o 
  18   9   3       42.68       47.27     14.14 o 
  19   9   3       16.10       -6.78     16.46 o 
  20   9   3       15.41        3.23     18.04 o 
   1  11   3     1730.86     1640.60     63.56 o 
   2  11   3      476.17      448.61     22.21 o 
   3  11   3     2765.50     2672.66     82.91 o 
   4  11   3      434.85      447.49     19.90 o 
   5  11   3       40.49       45.49      8.05 o 
   6  11   3      374.53      387.13     31.23 o 
   7  11   3     1218.26     1295.00     84.89 o 
   8  11   3      100.71       93.52     13.30 o 
   9  11   3     1313.82     1318.79     54.77 o 
  10  11   3      393.57      432.31     27.31 o 
  11  11   3       45.62       50.03     11.21 o 
  12  11   3      116.41      127.15     17.61 o 
  13  11   3      158.00      156.22     13.23 o 
  14  11   3      174.49      169.82     14.35 o 
  15  11   3       94.52       74.43     13.92 o 
  16  11   3        3.05       11.36     11.77 o 
  17  11   3        0.99       24.89     12.60 o 
  18  11   3        5.98       26.46     14.86 o 
  19  11   3       99.86      164.25     34.85 o 
  20  11   3       10.11       15.87     27.26 o 
   1  13   3       32.08       28.10      8.90 o 
   2  13   3      979.44      854.64     31.89 o 
   3  13   3      105.98      104.21     10.49 o 
   4  13   3     1664.32     1698.72     54.92 o 
   5  13   3      251.11      251.68     15.52 o 
   6  13   3       56.51       43.74      9.77 o 
   7  13   3      336.88      289.50     21.41 o 
   8  13   3     1730.80     1812.05     73.69 o 
   9  13   3      388.00      458.46     29.02 o 
  10  13   3      161.83      228.79     19.48 o 
  11  13   3       55.39       58.68     13.66 o 
  12  13   3      170.57      162.68     23.98 o 
  13  13   3        8.09       39.60     14.50 o 
  14  13   3      374.15      407.94     25.33 o 
  15  13   3        2.73        3.07     11.88 o 
  16  13   3        0.46       13.40     12.51 o 
  17  13   3       10.32       10.34     13.46 o 
  18  13   3       47.70       91.44     30.37 o 
  19  13   3        9.14        4.83     25.53 o 
   1  15   3      157.21      174.43     15.98 o 
   2  15   3      836.03      824.08     40.60 o 
   3  15   3     1370.56     1366.94     47.13 o 
   4  15   3      106.89      100.89     12.15 o 
   5  15   3       11.72        3.12      9.46 o 
   6  15   3      166.35      165.43     14.18 o 
   7  15   3      668.71      718.44     51.24 o 
   8  15   3       79.08       91.17     14.34 o 
   9  15   3      102.51      108.37     15.56 o 
  10  15   3       67.08       15.30     12.90 o 
  11  15   3       16.47       15.97     13.01 o 
  12  15   3       80.75      101.10     23.46 o 
  13  15   3       25.36       13.80     20.01 o 
  14  15   3       65.61       79.02     24.84 o 
  15  15   3       93.96      153.55     20.86 o 
  16  15   3       47.73       49.34     26.57 o 
  17  15   3        2.33       11.73     25.53 o 
   1  17   3      139.23      118.35     14.76 o 
   2  17   3       89.96       98.15     12.16 o 
   3  17   3      325.53      347.59     20.64 o 
   4  17   3      264.32      260.64     23.13 o 
   5  17   3      141.35      160.87     17.14 o 
   6  17   3       51.25       58.49     13.88 o 
   7  17   3       39.93       45.46     13.30 o 
   8  17   3      273.72      294.82     23.63 o 
   9  17   3      143.59      154.08     24.67 o 
  10  17   3        5.56       19.67     19.67 o 
  11  17   3       17.62        5.87     19.32 o 
  12  17   3        7.98      -23.12     18.63 o 
  13  17   3        1.77        5.87     20.70 o 
  16  17   3        4.32      -19.67     23.46 o 
   1  19   3        3.09       12.39     11.59 o 
   2  19   3      117.18      124.63     15.97 o 
   3  19   3      255.04      249.48     20.84 o 
   4  19   3        0.90       12.11     12.42 o 
   5  19   3       36.07       25.02     13.50 o 
   6  19   3       10.54        6.14     13.28 o 
   7  19   3       39.87       52.79     21.05 o 
   8  19   3      163.20      231.54     30.71 o 
   9  19   3       28.68       80.75     23.12 o 
  10  19   3       40.25       38.65     22.08 o 
   1  21   3       26.49       44.86     21.05 o 
   2  21   3       62.25       51.41     22.08 o 
   3  21   3       97.34      105.59     24.50 o 
   6   0   4     6128.07     6477.16    187.20 o 
   8   0   4     3501.60     3412.72    195.13 o 
  10   0   4      399.39      392.11     23.18 o 
  12   0   4      931.18      926.53     44.65 o 
  14   0   4      253.94      251.30     20.86 o 
  16   0   4       61.19       56.94     20.70 o 
  18   0   4       53.19       48.31     21.39 o 
   2   2   4      147.10      129.74     11.39 o 
   3   2   4     2761.21     3063.83    158.38 o 
   4   2   4     2967.67     3250.33    217.22 o 
   5   2   4     2445.36     2537.30     92.57 o 
   6   2   4     2424.74     2553.40     85.62 o 
   7   2   4     2041.70     2085.48     62.55 o 
   8   2   4       41.48       45.38      5.78 o 
   9   2   4      330.15      298.64     13.31 o 
  10   2   4      107.30       98.67      8.56 o 
  11   2   4     3633.82     3600.20     96.27 o 
  12   2   4      474.74      470.50     20.03 o 
  13   2   4      292.27      321.93     17.08 o 
  14   2   4      161.99      173.76     12.45 o 
  15   2   4      148.16      159.37     13.15 o 
  16   2   4       14.78        6.84     10.45 o 
  17   2   4       36.36       31.89     14.52 o 
  18   2   4       34.85       22.69     15.10 o 
  19   2   4       81.44      110.63     27.26 o 
   0   4   4     2541.56     2816.37    101.98 o 
   1   4   4      880.95      963.19     30.77 o 
   2   4   4      777.04      891.08     38.13 o 
   3   4   4     1407.89     1659.76     82.13 o 
   4   4   4      139.76      127.67     11.39 o 
   5   4   4      673.24      687.02     41.75 o 
   6   4   4      458.92      350.89     32.04 o 
   7   4   4      513.75      472.08     21.08 o 
   8   4   4      172.48      181.44     10.98 o 
   9   4   4      119.87      141.33      7.89 o 
  10   4   4      844.93      890.76     25.31 o 
  11   4   4      849.96      867.59     28.24 o 
  12   4   4      232.41      260.18     14.09 o 
  13   4   4       45.63       54.61      9.00 o 
  14   4   4       93.07       82.81     10.03 o 
  15   4   4      109.95      132.62     13.93 o 
  16   4   4       39.14       42.20     11.45 o 
  17   4   4      112.92       73.70     16.59 o 
  18   4   4       19.59        3.36     13.99 o 
  19   4   4        9.37       24.50     22.43 o 
  20   4   4       26.83       23.12     23.81 o 
   0   6   4     5458.58     5820.89    299.86 o 
   1   6   4     2941.40     2959.96    159.42 o 
   3   6   4       85.48      102.83      9.66 o 
   5   6   4       16.80       12.77      8.28 o 
   6   6   4     2489.23     2399.95    138.89 o 
   7   6   4      237.01      213.94     22.77 o 
   8   6   4       54.75       43.04      6.19 o 
   9   6   4      228.74      221.12     11.34 o 
  10   6   4       87.10       57.23      8.25 o 
  11   6   4      581.33      589.50     22.22 o 
  12   6   4      254.10      270.52     14.83 o 
  13   6   4       49.33       48.14      8.83 o 
  14   6   4        4.84        5.55      9.02 o 
  15   6   4       16.83       16.30     10.16 o 
  16   6   4      125.57      164.37     20.12 o 
  17   6   4       38.36       16.87     15.36 o 
  18   6   4       39.87       43.13     23.81 o 
  19   6   4        4.37      -31.40     21.05 o 
   0   8   4     1801.62     1900.03    106.97 o 
   1   8   4      302.83      304.46     33.13 o 
   2   8   4       57.08       62.57     15.53 o 
   4   8   4       10.11        7.65      5.52 o 
   5   8   4     2354.19     2270.52    118.70 o 
   6   8   4      180.46      202.90     22.08 o 
   7   8   4      982.60      915.45     39.51 o 
   8   8   4      383.67      349.20     21.70 o 
   9   8   4      643.73      638.81     31.09 o 
  10   8   4      379.44      369.50     17.26 o 
  11   8   4      529.20      520.95     20.85 o 
  12   8   4      183.80      206.70     12.85 o 
  13   8   4      150.28      198.80     15.39 o 
  14   8   4       18.81        0.02      9.46 o 
  15   8   4       47.66       49.98     11.87 o 
  16   8   4       19.37       32.68     16.74 o 
  17   8   4       93.32       93.86     26.57 o 
  18   8   4       29.14       26.22     22.77 o 
  19   8   4        3.28       13.80     23.81 o 
   1  10   4       77.39       75.91     16.56 o 
   2  10   4      806.39      853.24     37.48 o 
   3  10   4       98.27      106.54     15.87 o 
   4  10   4     1044.96     1022.08     59.70 o 
   5  10   4      554.14      535.62     25.83 o 
   6  10   4     2813.71     2857.02    102.23 o 
   7  10   4      117.56      135.81     27.78 o 
   8  10   4      322.12      316.98     27.09 o 
   9  10   4       93.26       94.20     13.30 o 
  10  10   4      183.40      167.08     16.10 o 
  11  10   4       48.56       64.22     10.25 o 
  12  10   4      226.02      234.65     16.64 o 
  13  10   4        0.96       11.30      9.98 o 
  14  10   4       68.66       87.87     12.88 o 
  15  10   4       10.14       -2.05     10.48 o 
  16  10   4       60.31       70.39     24.84 o 
  17  10   4       21.11       16.91     22.77 o 
  18  10   4       68.43      106.28     28.99 o 
  19  10   4       22.15       13.46     25.53 o 
   0  12   4      473.09      461.70     32.44 o 
   1  12   4      657.77      617.19     26.46 o 
   2  12   4        6.08       -0.34      6.61 o 
   3  12   4      870.56      838.74     30.45 o 
   4  12   4      627.90      632.22     24.98 o 
   5  12   4     1038.76      975.52     68.50 o 
   6  12   4     1011.49     1149.24     47.21 o 
   7  12   4     1097.97     1190.76     48.92 o 
   8  12   4      265.30      285.71     20.53 o 
   9  12   4      184.65      204.11     17.07 o 
  10  12   4       11.08       18.45     11.22 o 
  11  12   4      479.34      562.11     44.86 o 
  12  12   4       96.81      108.70     21.74 o 
  13  12   4       34.24       47.31     18.29 o 
  14  12   4       23.38       26.57     20.36 o 
  15  12   4       20.37       36.58     23.12 o 
  16  12   4       59.89       85.58     27.95 o 
  17  12   4      121.61      152.17     32.78 o 
  18  12   4        9.91       16.22     25.53 o 
   0  14   4      269.64      261.21     26.92 o 
   1  14   4      778.39      821.57     30.67 o 
   2  14   4       45.48       44.86      9.15 o 
   3  14   4      126.75      107.48     11.12 o 
   4  14   4        0.53      -11.07      8.03 o 
   5  14   4      526.18      461.95     22.09 o 
   6  14   4      396.66      366.20     32.95 o 
   7  14   4       26.85        8.76     10.24 o 
   8  14   4        6.77       -4.14     13.80 o 
   9  14   4       16.47       15.18     15.87 o 
  10  14   4       68.13       57.63     19.32 o 
  11  14   4      171.77      197.38     26.92 o 
   0  16   4      925.90     1041.06     63.84 o 
   1  16   4       85.27      116.50     11.64 o 
   2  16   4       52.34       58.43     10.25 o 
   3  16   4       32.53       24.25      9.45 o 
   4  16   4      336.11      351.28     24.15 o 
   5  16   4       57.45       80.05     17.94 o 
   6  16   4      522.07      526.22     41.75 o 
   7  16   4       73.47      112.49     20.70 o 
   8  16   4        4.05       19.32     16.56 o 
   7   1   5     1673.36     1774.75     67.46 o 
   8   1   5     2756.01     2965.93     87.91 o 
   9   1   5     2015.50     2170.73     66.85 o 
  10   1   5      631.48      629.97     36.63 o 
  11   1   5      576.17      557.47     20.61 o 
  12   1   5      189.29      184.68     17.19 o 
  13   1   5       32.54       19.70     11.08 o 
  14   1   5      154.70      138.19     16.70 o 
  15   1   5       67.01       66.44     14.15 o 
   6   3   5      151.39      152.86     15.53 o 
   7   3   5       78.58       47.59      8.29 o 
   8   3   5     3690.89     3773.96    141.03 o 
   9   3   5      274.31      249.33     17.43 o 
  10   3   5      332.79      273.72     23.46 o 
  11   3   5      362.64      312.96     18.38 o 
  12   3   5      434.91      392.18     26.10 o 
  13   3   5       66.48       82.41     15.18 o 
  14   3   5      408.63      415.54     28.06 o 
  15   3   5       25.14        6.56     17.60 o 
   1   5   5      239.03      221.53     21.05 o 
   2   5   5      165.76      150.10     16.22 o 
   4   5   5     1012.48     1197.72     60.39 o 
   6   5   5      227.10      157.69     16.91 o 
   7   5   5      747.79      717.26     78.67 o 
   8   5   5      175.23      155.76     33.82 o 
   9   5   5     1286.80     1329.29     36.78 o 
  10   5   5       41.83       36.72      7.27 o 
  11   5   5      144.94      135.56     12.11 o 
  12   5   5       10.78        2.92     10.35 o 
  13   5   5      187.83      193.59     21.22 o 
  14   5   5       36.81       30.71     18.29 o 
  15   5   5       69.80       82.13     22.08 o 
   1   7   5      268.22      329.19     24.84 o 
   5   7   5      161.21      144.24     16.56 o 
   7   7   5      442.67      407.77     24.84 o 
   8   7   5     1773.91     1860.06     72.46 o 
   9   7   5      309.42      355.32     26.74 o 
  10   7   5      333.18      394.81     23.99 o 
  11   7   5        4.05       -3.93      7.60 o 
  12   7   5       50.78       43.20     12.17 o 
  13   7   5       75.78       70.05     20.36 o 
  14   7   5      130.70      118.01     23.81 o 
  15   7   5       16.35       52.10     20.36 o 
   1   9   5      282.52      285.89     19.40 o 
   4   9   5      650.70      647.00     40.37 o 
   6   9   5      191.89      160.80     16.91 o 
   7   9   5      712.58      660.80     46.24 o 
   8   9   5      271.90      299.17     29.33 o 
   9   9   5      491.45      530.80     29.14 o 
  10   9   5      243.91      218.85     17.52 o 
  11   9   5       87.72       77.64     18.98 o 
  14   9   5       27.29       31.06     19.67 o 
   1  11   5      134.43      140.10     20.01 o 
   2  11   5       74.77       53.05      8.73 o 
   3  11   5      470.07      463.08     31.06 o 
   5  11   5       39.90       24.15     10.70 o 
   6  11   5      173.94      167.01     19.32 o 
   7  11   5      238.27      172.19     20.70 o 
   1  13   5      149.84      150.45     23.46 o 
   2  13   5      366.18      251.55     29.68 o 
   3  13   5       65.11       58.32     18.98 o 
   1  15   5       78.31       85.58     21.74 o 
   3   6   6      209.71      217.05     20.36 o 
   1   8   6      162.00      174.95     18.98 o 
   2   8   6       74.83       58.32     13.80 o 
   3   8   6      269.28      275.02     26.22 o 
   0  10   6      735.61      959.97     57.63 o 
   1  10   6       14.36       -3.80     13.11 o 
   2  10   6       18.82        4.14     14.15 o 
   0  12   6      402.13      406.14     40.03 o 
   1  12   6      528.57      543.41     43.65 o 
   2  12   6       65.43       18.29     18.98 o 
                                                 
